# Supplementary material for: Novel method for highly multiplexed gene expression profiling of circulating tumor cells (CTCs) captured from the blood of women with metastatic breast cancer
Source: J Transl Med. 2023 Jun 26;21:414. doi: 10.1186/s12967-023-04242-z (PMC10291750; doi:10.1186/s12967-023-04242-z)
Supplement: Supplementary file 2 — Additional file 2: Landscape+ Breast Cancer assay primer and probe sequences. Sequences of Reverse Gene-Specificand Forward Gene-Specificprimers and Ziplex probes used in the Landscape+ Breast Cancer assay. [file 12967_2023_4242_MOESM2_ESM.xlsx]

## Sheet: Sequences
Additional File 2- Landscape+ Breast Cancer assay primer and probe sequences.
Sequences of Reverse Gene-Specific (RGS) and Forward Gene-Specific (FGS) primers and Ziplex probes used in the Landscape+ Breast Cancer assay.
Targets	Ziplex probes	RGS primer with Universal Tail	FGS primer with Universal Tail
EPCAM	/5AmMC6/GCCAGCTTTGAGCAAATGACAGTATTTTGTGCACCAACTGAAGTACACT	GGAGCACGCTATCCCGTTAGACATCACCAAACATTTGGCAGCCAGC	CGCTGCCAACTACCGCACATCGCTGGCCGTAAACTGCTTTGTGAATAAT
KRT19	/5AmMC6/TGCCTCAGAGGACCTTGGAGGCAGACAAATTGTTGTAGTGATCT	GGAGCACGCTATCCCGTTAGACCCAGAAGACACCCTCCAAAGGACAG	CGCTGCCAACTACCGCACATCGCCTGCTCGAGGGACAGGAAGA
CDH1	/5AmMC6/ACAAACCACGGATCTTGTGTCAGAAACACATGTTGAGACTCCTCC	GGAGCACGCTATCCCGTTAGACCACTTGGGGATTCTGGGCTTTGAGT	CGCTGCCAACTACCGCACATCACCTCATCTCTGAAAATTCTGGAAGGAATGGA
TWIST1	/5AmMC6/GTCGCTCTGGAGGACCTGGTAGAGGAAGTCGATGTACCT	GGAGCACGCTATCCCGTTAGACCACATAGCTGCAGCTTGCCATCTTG	CGCTGCCAACTACCGCACATCCTGAGCAAGATTCAGACCCTCAAGCTG
PTPRC.0921	/5AmMC6/CCATTCTGAGCAGGGTAGGTGCTGGCAATGACGTCATATAGGA	GGAGCACGCTATCCCGTTAGACTCTTCTTGATGGTTGTTTTTCTTTACTTGTCCATTCT	CGCTGCCAACTACCGCACATCAGGCATGGTTTCCACATTCGAGCAATAT
PTPRC.7798	/5AmMC6/TTCTCCACTGTTGTCTTATCAGACGAGGAACAATTTCCTCCTCTGTTACCCT	GGAGCACGCTATCCCGTTAGACCTAAGAAACAGCATGCGTCCTTTCTCCA	CGCTGCCAACTACCGCACATCCAGTTCATGCAGCTAGCAAGTGGTTTG
CCND1	/5AmMC6/TTCCCAAACCATTCCATTAGAAAACTGCCCTCCCTGC	GGAGCACGCTATCCCGTTAGACAAGTCCTGCTTGCAAACAAGTACATGG	CGCTGCCAACTACCGCACATCAGCGCTGTTTTTGTTGTGTGTGCAG
CD274	/5AmMC6/CTCTCTCTTGGAATTGGTGGTGGTGGTCTTACCACTCAGGACTA	GGAGCACGCTATCCCGTTAGACGCTGGTCACATTGAAAAGCTTCTCCTCT	CGCTGCCAACTACCGCACATCGAAGTCATCTGGACAAGCAGTGACCATC
WNT8A	/5AmMC6/ATGAAGGAAGTCTCTCTGGTAGCACTTCTCAGCCTGTTGTGGG	GGAGCACGCTATCCCGTTAGACGATGATGTACATGACTCCAGCAGAGCTG	CGCTGCCAACTACCGCACATCGAAAATGCTCTTCAGCTCTCCACCCA
NOTCH4	/5AmMC6/CTCACCAGTGAAGCCAGGGAGGCAAGTGCACAAGAAG	GGAGCACGCTATCCCGTTAGACGGGAGGACAAGGGTCTTCAAGCTT	CGCTGCCAACTACCGCACATCCCAGCTCTCCCTCTCCATTGACAC
CDK6	/5AmMC6/GCAGATTTTGAATGAAAAGCCTGCCTGGGAAGGGCAACATCTC	GGAGCACGCTATCCCGTTAGACTCTGTTACAAACTTCTCAATTGGTTGGGCA	CGCTGCCAACTACCGCACATCTGATTGGACTCCCAGGAGAAGAAGACTG
CD3D	/5AmMC6/GTATCTTGAAGGGGCTCACTTGCGAGAGAAGGGTAGCCAGTAC	GGAGCACGCTATCCCGTTAGACTTCACAAACACTCTGTCCTCAAGTTCCTC	CGCTGCCAACTACCGCACATCCTGGGAGATGGAACATAGCACGTTTCTC
MET	/5AmMC6/GCGACCCTCTGATGTCCCAAGATTAGCTATGGTGAGGTCTCCTTTAA	GGAGCACGCTATCCCGTTAGACTTGATGGTCCTGATCGAGAAACCACAAC	CGCTGCCAACTACCGCACATCCATGGGTCAATTCAGCGAAGTCCTCTTA
MKI67	/5AmMC6/TCTGAACCTGACTCTTGTTTTCCTGATGGTTGAGGCTGTTCCTTGA	GGAGCACGCTATCCCGTTAGACATAACCAAGCTTTGTGCCTTCACTTCCA	CGCTGCCAACTACCGCACATCCACACTCCACCTGTCCTGAAGAAAATCA
MTOR	/5AmMC6/TTCAGTAGCACCTCAAGCAAAGTAGGGTACTTCCTGTAGGGCT	GGAGCACGCTATCCCGTTAGACTACCCTGGTTCTGCTCAGTCTTCAGAAA	CGCTGCCAACTACCGCACATCGTGGCCAGCACTGGCTATGTAGTAG
PROM1	/5AmMC6/TTTTCACGCTGGTCAGACTGCTGCTAAGCTGTGTACTTTGTTG	GGAGCACGCTATCCCGTTAGACCAAGCACAGAGGGTCATTGAGAGATGAC	CGCTGCCAACTACCGCACATCTTGGAGAACATGAACAGCACCTTGAAGA
ATM	/5AmMC6/CAGGATCTCGAATCAGGCGCTTAAATTTCTCAACTTCTTTCTTTCGTTCTGT	GGAGCACGCTATCCCGTTAGACTCCTTGTTTGGAATCTGAATGCCGATCT	CGCTGCCAACTACCGCACATCGCTTATCTGCTGCCGTCAACTAGAACAT
CCND2	/5AmMC6/TCTGCCTTGAAGGGGAGGGAGGATCCCTTGGTTCAATGTATTT	GGAGCACGCTATCCCGTTAGACCGACATCTGAGCCTACCGCATAAATGTT	CGCTGCCAACTACCGCACATCAGACCCTGGTATCCTCATCATGATGGAA
NF1	/5AmMC6/AGCAAGAAACAAGGCAGTCAATCATTAGATCCACATCTGCAGGCT	GGAGCACGCTATCCCGTTAGACTCTTAAAGTGTTGGTTGTTGTGAGGGCT	CGCTGCCAACTACCGCACATCAAGTAAGCCATTCTCAAGAGGCAGTCAG
PALB2	/5AmMC6/TATCTTCAGTGGGCCCAGCGGGAGAGCTGACTTTAGTTAATGA	GGAGCACGCTATCCCGTTAGACGGCAACTGCCTTCCTAGACAAGTCATTA	CGCTGCCAACTACCGCACATCGGACAACCAAGTTCAAGAACCTCTCAGA
BRAF	/5AmMC6/GGCTTTGTGGAATAGCCCATGAAGAGTAGGATATTCACATGTCGTGTTTTCC	GGAGCACGCTATCCCGTTAGACCTCACACCACTGGGTAACAATAGCCAG	CGCTGCCAACTACCGCACATCACACCTCAGCAGTTACAAGCCTTCAAAA
CDKN2A	/5AmMC6/TCGGTGACTGATGATCTAAGTTTCCCGAGGTTTCTCAGAGCCT	GGAGCACGCTATCCCGTTAGACCAGTTGTGGCCCTGTAGGACCTTC	CGCTGCCAACTACCGCACATCCTCAGACATCCCCGATTGAAAGAACCAGA
BRCA2	/5AmMC6/AGCTAAAGAACTTGACCAAGACATATCAGGATCCACCTCAGCTCCTAGAC	GGAGCACGCTATCCCGTTAGACTTCTGACTATGAGCACAGTAGAACTAAGGGT	CGCTGCCAACTACCGCACATCTGTGAAGGGTCGTCAGACACCAAAA
KRT14	/5AmMC6/CAATCATCTCCTGGATCTGGGCCAGCTGCATGCAGTAG	GGAGCACGCTATCCCGTTAGACGCTCCTCCACGCTGCCAATCAT	CGCTGCCAACTACCGCACATCCCTGGAGAACAGCCTGGAGGAGA
EGFR	/5AmMC6/GGCACGGTAGAAGTTGGAGTCTGTAGGACTTGGCAAATGCATT	GGAGCACGCTATCCCGTTAGACCACGTCGTCCATGTCTTCTTCATCCATC	CGCTGCCAACTACCGCACATCCGCTACCTTGTCATTCAGGGGGA
ERBB2	/5AmMC6/GGCCACTGGAATTTTCACATTCTCCCCATCAGGGATCCAGATG	GGAGCACGCTATCCCGTTAGACGTGTTTTCCCTCAACACTTTGATGGCC	CGCTGCCAACTACCGCACATCCTTTTGGCACAGTCTACAAGGGCATCT
NOTCH1	/5AmMC6/CTTCTTGGTCTCCAGGTCCTCGTCCCCCCACTCATTC	GGAGCACGCTATCCCGTTAGACGGGCTCCTCGAACCGGAACTTC	CGCTGCCAACTACCGCACATCGCCCTCATGGACGACAACCAGAAT
ERBB3	/5AmMC6/AGCCTAGTTCCAAGTAGTCAAGAGCCTGAGAGGAAGGGATATGGA	GGAGCACGCTATCCCGTTAGACAGTCTGATGGGAAACAAAGGCACACATA	CGCTGCCAACTACCGCACATCTCTTCACAGGCACTCCTGGAGATATGAA
KRAS	/5AmMC6/AGGCCTTAGTAAGATATTACAGACCACACTAGCACTACCTAAGGACCGGGA	GGAGCACGCTATCCCGTTAGACACGCATCGTGTTATCTCTGGGTCGTATA	CGCTGCCAACTACCGCACATCCACTGGGTATATGGTATCCCCAAACAAGAGA
WNT5B	/5AmMC6/CTCATTTTAGGGAAGGAGCCGTTCCTGTAAACTGCAGATGCCG	GGAGCACGCTATCCCGTTAGACGCCAGAGATGACCTTGGACTTCTCATTT	CGCTGCCAACTACCGCACATCGTGCTCTCTTACTCTTTCATCCACGTGC
CDK4	/5AmMC6/CAGACGTCCATCAGCCGGACAACATTGGGATGCTCAAAAG	GGAGCACGCTATCCCGTTAGACGTTACCTTGATCTCCCGGTCAGTTCG	CGCTGCCAACTACCGCACATCCAGTTCGTGAGGTGGCTTTACTGAGG
NANOG	/5AmMC6/CACCATTGCTATTCTTCGGCCAGTTGTTTTTCTGCCACCTCTT	GGAGCACGCTATCCCGTTAGACATTGGAAGGTTCCCAGTCGGGTTC	CGCTGCCAACTACCGCACATCTGAAGACCTGGTTCCAGAACCAGAGAAT
MAP2K7	/5AmMC6/GAAGTCGCAGAGCTTGATCTGGCCCCGCTCGTCCAG	GGAGCACGCTATCCCGTTAGACTCTTGGCTTTGGAGTCCACCAGG	CGCTGCCAACTACCGCACATCGACGTCAAGCCCTCCAACATCCT
FBXW7	/5AmMC6/GGCCTCCAGGTCTAGGTTCTACTCCAACAACTTCACCATTCCT	GGAGCACGCTATCCCGTTAGACTTTTCTTCCAACTGTCCTTGCTGGGAAT	CGCTGCCAACTACCGCACATCCAACTCAGACAACAAGAGGAGGAGCAC
CXXC5	/5AmMC6/CCTTCTCCAGAGCAGCGGAAGGCTTCTTTTTGAGTTCCTCACATTTTCT	GGAGCACGCTATCCCGTTAGACCCCGTCGGAAGCATCACCTTCTC	CGCTGCCAACTACCGCACATCGAAAGACTGGCCATCAGATTTGCAAATTCAGAAAAT
TBX3	/5AmMC6/GAAACTGATCCCAAAGTTCTTTAGCCTCCAGGTGCACCTTGGG	GGAGCACGCTATCCCGTTAGACCTTCCCGACTTGGTAATGACCATCTCG	CGCTGCCAACTACCGCACATCCATGGAGCCCGAAGAAGAGGTGG
CXCL9	/5AmMC6/TGGGGTGTTGGGGACAAGATGAGAAAGGAGTTGACTCAGATAAATCAGA	GGAGCACGCTATCCCGTTAGACTGGACTGAGTGAGGATGAATTGGGAGAA	CGCTGCCAACTACCGCACATCTACCACAATGCAGTGCCTTTCTTCTCTC
MAP3K1	/5AmMC6/TTCGGCAATTTCCACCTCATCTGCAATAGCCATCAAACGGC	GGAGCACGCTATCCCGTTAGACTGTTGACCATCCAAAGTGTCTTCTACGC	CGCTGCCAACTACCGCACATCAGAAATGCTGAGTGTTTCCAGTTCCACT
KRT17	/5AmMC6/GTCTGGTGGACCTGCTCGCGGGAGGAGATGACCTTG	GGAGCACGCTATCCCGTTAGACGTAGCTGAGTCCTCAGCGGGTG	CGCTGCCAACTACCGCACATCGTACCATTGTGGAAGAGGTCCAGGATG
AKT1	/5AmMC6/CCCAATGCCACATTGCGCATAGCTGCAGAAGTCCTTAACATTT	GGAGCACGCTATCCCGTTAGACCTGACAGAGTGAGGGGACACATGG	CGCTGCCAACTACCGCACATCCCTCAGAACAATCCGATTCACGTAGGG
ESR2	/5AmMC6/ATCTTGCTTCACACCAGGGACTCTTTTGAGGTTCCGCATACAG	GGAGCACGCTATCCCGTTAGACCAGGTAAGGTGTGTTCTAGCGATCTTGC	CGCTGCCAACTACCGCACATCTTCTCCTTTAGTGGTCCATCGCCAGTTA
MAP2K1	/5AmMC6/ATGCTCATTTTCATAGCAGCAAAGCATGCTTCACATGCACTGC	GGAGCACGCTATCCCGTTAGACAAAATAACATGATGTACACTCTCTGATGCTCA	CGCTGCCAACTACCGCACATCCCTTGTGAGATCCTTCACAGGCAGTG
BARD1	/5AmMC6/GTCACGTCACTGTCTGGCTTGGGCTTTCTACTGAGGATCTG	GGAGCACGCTATCCCGTTAGACTCTCGCATGGTATGCGACTGTATTGATG	CGCTGCCAACTACCGCACATCAAGGACAACCTTATTAAGCTCGTCACTGCA
CCND3	/5AmMC6/GGCCAGGACCCCATTATGTCCTCTTAAAGTTGTGCTCAAAGCA	GGAGCACGCTATCCCGTTAGACGAGGAAAACAGCAACCACCAGGGTTA	CGCTGCCAACTACCGCACATCCAGCTTTGCTGCTGAAGGCTCATTTTAA
PIK3CA	/5AmMC6/CCAGCACATGAACGTGTAAACAGGTCAATGGCTGCATCATATATTTCTCCT	GGAGCACGCTATCCCGTTAGACTGACGATCTCCAATTCCCAAAATGAAGGT	CGCTGCCAACTACCGCACATCCAGTTCAACAGCCACACACTACATCAGT
SFRP1	/5AmMC6/CAAAGACAATCACACGGAAAGACTGTGGGCAGAGAAGGCAATG	GGAGCACGCTATCCCGTTAGACGGCATCTGAGACTGGCTGATTCAGATTC	CGCTGCCAACTACCGCACATCATGTAATAGTGACAGCAAAGGGACCAGG
WNT1	/5AmMC6/GAGGAGAAAGGCCCTGATGCCCAGGTGTGGGTTCAG	GGAGCACGCTATCCCGTTAGACCCTGTAACCTCCTGCTTCAGCTACAG	CGCTGCCAACTACCGCACATCTAAGTCCCTTCCTATTCTCCTGCCATGG
IL4	/5AmMC6/AGCCTTTCCAAGAAGTTTTCCAACGTACTCTGGTTGGCTTCCT	GGAGCACGCTATCCCGTTAGACGCTCGAACACTTTGAATATTTCTCTCTCATGATCG	CGCTGCCAACTACCGCACATCGCGGGCTTGAATTCCTGTCCTGT
IL12B	/5AmMC6/CCAGCAGGTGAAACGTCCAGAATAATTCTTGGCCTCGCATCTT	GGAGCACGCTATCCCGTTAGACAAATCAGTACTGATTGTCGTCAGCCACC	CGCTGCCAACTACCGCACATCAAAGGACCAGAAAGAACCCAAAAATAAGACCT
IL15	/5AmMC6/TGCTAGGATGATCAGATTTTCTACTGTATCATGAATACTTGCATCTCCGGAC	GGAGCACGCTATCCCGTTAGACTCTTTGCATCCAGATTCTGTTACATTCCCATT	CGCTGCCAACTACCGCACATCACAGCAATGAAGTGCTTTCTCTTGGAGT
IL23A	/5AmMC6/GAAGCTGGCCCACAGGGCTATCAGGGAGCAGAGAAG	GGAGCACGCTATCCCGTTAGACCCCAGTAGGGAGGCATGAAGCTG	CGCTGCCAACTACCGCACATCGCTGCTAGGATCGGATATTTTCACAGGG
CCNE1	/5AmMC6/GTCTCTGTGGGTCTGTATGTTGTGTGCATCTTCATCAGCGACG	GGAGCACGCTATCCCGTTAGACCTTTGTCCAGCAAATCCAAGCTGTCTC	CGCTGCCAACTACCGCACATCTTATAAGGGAGACGGGGAGCTCAAAACT
FOXA1	/5AmMC6/TTTTTCTCTCTTGCTACCAGCATGGCTATGCCAGACAAACCCC	GGAGCACGCTATCCCGTTAGACTTGGTTTGTGTGGTTTTGTTTGCTGTTG	CGCTGCCAACTACCGCACATCCCTAAACACTTCCTAGCTCCCGGGA
ESR1	/5AmMC6/AACCAATGACCTCTCTGTGAATGCAAAGGGGTCTGTGTCTCAG	GGAGCACGCTATCCCGTTAGACTGTGAGAGAACAGAAACTGGCATAATGTCACTTATTA	CGCTGCCAACTACCGCACATCAGAAACAACATATTGTCCCATGAGCAGGT
PGR	/5AmMC6/GTAAGCCATGGCTCTCCTGAAGGGGCAAGGTGACTC	GGAGCACGCTATCCCGTTAGACGGATTTAGTGTGGTGGCAGCTGAGT	CGCTGCCAACTACCGCACATCCATTCCTCATAGGCCCAGCTCTTTTCTC
ALDH1A1	/5AmMC6/CCCTGCCTCTTTTATTAAAGATGCCACGTGGAGAGCAGTGAGA	GGAGCACGCTATCCCGTTAGACGCTGTAGGCCCATAACCAGGAACAATAT	CGCTGCCAACTACCGCACATCGAAACACAGTGGTTGTCAAACCAGCAG
JAK2	/5AmMC6/TGGAACACGATCATCTGTCCTTGTTTGTCATTGCCAATCATACGCA	GGAGCACGCTATCCCGTTAGACGCATCCATCTGGTCTTGGTAATCTTCCATTATT	CGCTGCCAACTACCGCACATCCACATACATTGAGAAGAGTAAAAGTCCACCAGC
RPTOR	/5AmMC6/CTTTTCCTCTTCTATGAACTGCAGGGCCACGGTGCAGAAATTG	GGAGCACGCTATCCCGTTAGACCTGGAGAAGGCAAGGCGTAGTTCTTTT	CGCTGCCAACTACCGCACATCTGGCTCTGAGTCATCTTGTGGTTCAGTA
FGFR2	/5AmMC6/CTTCAGCAGCTTAAAAAGTTCCTCCACGGGAATCCCTGGGTAG	GGAGCACGCTATCCCGTTAGACCTGGCTTATCCATTCTGTGTCCTTCCTT	CGCTGCCAACTACCGCACATCGGGGTGTTAATGTGGGAGATCTTCACTT
FGFR3	/5AmMC6/CCGTCCCTCTATCGGCGGGATAAACCTTCTCGGTTGTCAATAA	GGAGCACGCTATCCCGTTAGACTGGACGTACATTCTTGGCCGTCC	CGCTGCCAACTACCGCACATCGGCCACATGGCGGAGAGTTTTAATTTTT
FGF1	/5AmMC6/CACACTCAGTCCCCAGATCCACATGAATTTCCCAGCTCTGAT	GGAGCACGCTATCCCGTTAGACCCTCAGCCAGTTTCCCTTTCTTTCTCTG	CGCTGCCAACTACCGCACATCGTGGAGAGCACTAGAAGTGGTTTCCTGA
IGF1	/5AmMC6/TGGTTAGCAGGAATAATGAAGCAAAAAGAAATCCAGAGAGATGGGAGA	GGAGCACGCTATCCCGTTAGACTGCTGATTTTTCCCATTGCTTCTGAAGTACA	CGCTGCCAACTACCGCACATCAATGTGACATTGCTCTCAACATCTCCCA
SPARC	/5AmMC6/CCTCTGCACCATCATCAAATTCTCCTACTTCCACCTGGACAGG	GGAGCACGCTATCCCGTTAGACGATTTTCCGCCACCACCTCCTCTT	CGCTGCCAACTACCGCACATCGGTGACTGAGGTATCTGTGGGAGCTAAT
FGFR1	/5AmMC6/GTCTTCAAGATCTGGACATAAGGCAGGTTGTCTGGGCCAATCT	GGAGCACGCTATCCCGTTAGACCTCTTTGTCGGTGGTATTAACTCCAGCA	CGCTGCCAACTACCGCACATCCAGTGGCTAAAGCACATCGAGGTGAAT
MYC	/5AmMC6/CAGGTTAGGAGTAAACAGCCTGGGTTCAAATCTCGCTTCCACT	GGAGCACGCTATCCCGTTAGACCTGATTCCTACCGTCGTCTGAGAGGT	CGCTGCCAACTACCGCACATCCTCATCCACATGCCCAAGATTCACTGAT
RB1	/5AmMC6/GAGACAATGAATCCAGAGGTGTACACAGTGTCCACCAAGGTCC	GGAGCACGCTATCCCGTTAGACTGGCCATAAACAGAACCTGGGAAAGTT	CGCTGCCAACTACCGCACATCACAAGGAAGAGAAATGAGGATCTCAGGACC
IL6	/5AmMC6/GGAACTGGATCAGGACTTTTGTACTCATCTGCACAGCTCTGGC	GGAGCACGCTATCCCGTTAGACGGTCAGGGGTGGTTATTGCATCTAGATTC	CGCTGCCAACTACCGCACATCACCTCCAGAACAGATTTGAGAGTAGTGAGG
AKT3	/5AmMC6/GGCCCCACCAGTCTACTGCTCGGCCATAGTCATTATCTTCTAA	GGAGCACGCTATCCCGTTAGACTCATTTCATACATGACAACCCCTAGGCC	CGCTGCCAACTACCGCACATCCATTCTGTGGCACTCCAGAATATCTGGC
PTTG1	/5AmMC6/GGGCATCGAACGTTTTGCCAAAACGTGGTGTTGAAACTTGAG	GGAGCACGCTATCCCGTTAGACTCTAGTAGCTTTAGGTAAGGCTGGTGGG	CGCTGCCAACTACCGCACATCGGACCTTCAATCAAAGCCTTAGATGGGA
FGFR4	/5AmMC6/TGTTCCCCGCAGGTACTGCATGCAGTTTCTTCTCCATG	GGAGCACGCTATCCCGTTAGACGACAGCGGAACTTGACGGTGTTC	CGCTGCCAACTACCGCACATCAGCAAGCACCCTACTGGACACAC
WNT5A	/5AmMC6/CCCAACACGCATTTCAGTGAGTCAGAACTCAAGCTTCCTCAGA	GGAGCACGCTATCCCGTTAGACAGACAAAGGGGTGAGGCAGAAAAGAAAA	CGCTGCCAACTACCGCACATCCTGTGATCATACCTTGAGCACGACGAAG
BRCA1	/5AmMC6/TGAAGGGTCTGACTCTCTGCCTTTGTGAACACAGGGTTTTAGAGAAGTA	GGAGCACGCTATCCCGTTAGACGTCACATAATCGATCCCAAGCACTCTCC	CGCTGCCAACTACCGCACATCAGAGTGGCTTGGCCTCAAGAGAA
AR-FL	/5AmMC6/TGTGTGTTCTAGTCTTTGGTGGGCAATGGAATCTGCAGCTCC	GGAGCACGCTATCCCGTTAGACACAGCATTTCAGAATTGTCTTTCCTTTGGTGT	CGCTGCCAACTACCGCACATCCCTGAAACACTTCCCACATAAGCTACTTAACA
eGFP	/5AmMC6/CTTGAAGAAGATGGTGCGCTCCTGGACGTAGCCTTCG	GGAGCACGCTATCCCGTTAGACTCTTGTAGTTGCCGTCGTCCTTGAA	CGCTGCCAACTACCGCACATCAGCACGACTTCTTCAAGTCCGCC
FLuc	/5AmMC6/CAGATCAGGTAGCCCAGGGTGGTGAACATGCCGAAG	GGAGCACGCTATCCCGTTAGACCTCCTCGAACCGGTACATCAGCAC	CGCTGCCAACTACCGCACATCCATCCTGAGCGTGGTGCCCTTC
b-gal	/5AmMC6/CCGGAACAGGTACTCGCTGGTCACCTCGATGGTCTG	GGAGCACGCTATCCCGTTAGACCATCCAGTGCAGCAGCTCGTTG	CGCTGCCAACTACCGCACATCAGTTCTTCCAGTTCCGGCTGAGC
P&AFFLuc	/5AmMC6/GGCGTTGGTCGCTTCCGGATTGTTTACATAACCGGACATAATCA	GGAGCACGCTATCCCGTTAGACTCCAGAATGTAGCCATCCATCCTTGTCA	CGCTGCCAACTACCGCACATCAAAGAGGCGAACTGTGTGTGAGAGG
RenLuc	/5AmMC6/GACTCGATGAACATCTTAGGCAGGTCGTCGCTGGCG	GGAGCACGCTATCCCGTTAGACGTTGCTGAAGAAGCCGGGGTCG	CGCTGCCAACTACCGCACATCGATCGTCCGGAACTACAACGCCTAC
Arabid.ATLTP6	/5AmMC6/GGGGTCTGTCGTTGCATCAAATCTGCTATTGGAGGACTCACTC	N/A	N/A
Arabid.ATPRKase	/5AmMC6/TGGAGATGGATGGACAATTTGATAGACTGGACGAGCTGATTTACGTGGA	N/A	N/A
Arabid.ATLTP4	/5AmMC6/CTTCCTGGAAAGTGCGGTGTTAGCATCCCCTATCCCATCTC	N/A	N/A
Arabid.ATRCA	/5AmMC6/CACGTGTCCCCATCATTTGCACTGGTAACGATTTCTCCACCTT	N/A	N/A
Arabid.ATCAB	/5AmMC6/GGGGACAGGACCATTGGAGAACTTGGCAACTCACTTGG	N/A	N/A
Arabid.ATRBCL	/5AmMC6/GGGGTATTCACGTTTGGCATATGCCTGCTTTGACCGAGATCTT	N/A	N/A
ZX-Neg.Cont1	/5AmMC6/AATTATGGCGTACCGGTTGATAGATCTACTCAACGTACCGAAGATGATTG	N/A	N/A
ZX-Neg.Cont2	/5AmMC6/GCAAGTCTAAATCGATGACGGAGATTAATCGGCGATTGTCGGTCTGCTAG	N/A	N/A
ZX-Neg.Cont3	/5AmMC6/GGTCTGCTAGATTACCGGCGTACCGGTTGATAGATCTACTCAACGTACGC	N/A	N/A
