# Supplementary material for: Novel method for highly multiplexed gene expression profiling of circulating tumor cells (CTCs) captured from the blood of women with metastatic breast cancer
Source: J Transl Med. 2023 Jun 26;21:414. doi: 10.1186/s12967-023-04242-z (PMC10291750; doi:10.1186/s12967-023-04242-z)
Supplement: Supplementary file 4 — Additional file 4: Responses of breast cancer gene probes to increasing amounts of cell line total RNA from five cell lines. [file 12967_2023_4242_MOESM4_ESM.xlsx]

## Sheet: CL.reponses
Additional file 4 Responses of breast cancer gene probes to increasing amounts of cell line total RNA from five cell lines. The median of nine no template control samples was subtracted from the responses of each probe, and the net signals were plotted against the amount of cell line total RNA in the assay. The signal level corresponding to three times the standared deviation of the no template c…
	Slopes							Correlation coefficients							Correlation p.values							Limits of Detection - signal greater than 3 SDs of the no template controls, pg
EPCAM		SKBR3	MCF7	BTB474	MDA-MB-231	CaOV3			SKBR3	MCF7	BTB474	MDA-MB-231	CaOV3			SKBR3	MCF7	BTB474	MDA-MB-231	CaOV3			SKBR3	MCF7	BTB474	MDA-MB-231	CaOV3
	EPCAM	65.94	32.51	13.66	7.4	28.17		EPCAM	0.91	0.831	0.93	0.866	0.466		EPCAM	2.54e-06	0.000124	4.94e-07	2.97e-05	0.108		EPCAM	0.025	0.05	0.119	0.219	0.058
	KRT19	116.67	96.33	134	100.08	90.17		KRT19	0.747	0.928	0.967	0.939	0.88		KRT19	0.00137	6.17e-07	4.36e-09	2.2e-07	7.25e-05		KRT19	0.008	0.009	0.007	0.009	0.01
	CDH1	-0.33	29.83	54.55	0	23.97		CDH1	-0.352	0.694	0.953		0.856		CDH1	0.198	0.00413	4.35e-08		0.000186		CDH1		0.05	0.027		0.063
	TWIST1	0.34	1.18	3.69	0.03	5.5		TWIST1	0.881	0.696	0.721	0.717	0.515		TWIST1	1.42e-05	0.00399	0.00241	0.00263	0.0715		TWIST1	8.118	2.339	0.748	92	0.502
	CCND1Zip	78.35	62.09	44.47	92.5	101		CCND1Zip	0.963	0.941	0.952	0.736	0.821		CCND1Zip	8.82e-09	1.72e-07	4.41e-08	0.00175	0.000578		CCND1Zip	0.027	0.034	0.048	0.023	0.021
	CD274	4.51	-0.13	0	19.27	5.75		CD274	0.707	-0.187	0.661	0.698	0.675		CD274	0.00324	0.504	0.00735	0.00379	0.0114		CD274	0.499			0.117	0.391
	WNT8A	0.78	0.01	0.36	6.29	1.56		WNT8A	0.234	0.189	0.534	0.529	0.164		WNT8A	0.401	0.5	0.0401	0.0425	0.593		WNT8A	16.692	1302	36.167	2.07	8.346
	NOTCH4	0.01	0	0.03	0	0.01		NOTCH4	0.25		0.37	0	0.581		NOTCH4	0.369		0.175	1	0.0373		NOTCH4	231		77		231
	CDK6	4.24	0.3	2.36	18.12	3.8		CDK6	0.651	0.15	0.612	0.808	0.558		CDK6	0.00856	0.593	0.0154	0.00027	0.0475		CDK6	0.375	5.3	0.674	0.088	0.418
	CD3D	0.01	0	0	0.06	0.06		CD3D	0.654	0.431	0	0.211	0.812		CD3D	0.00815	0.109	1	0.451	0.000739		CD3D	186			31	31
	MET	18.11	2.17	0.91	42.68	32.99		MET	0.918	0.452	0.447	0.955	0.394		MET	1.43e-06	0.0907	0.0947	3.03e-08	0.182		MET	0.088	0.733	1.747	0.037	0.048
KRT19	MKI67	8.49	9.11	1.66	43.04	14.93		MKI67	0.663	0.826	0.535	0.945	0.55		MKI67	0.00709	0.000149	0.04	1.17e-07	0.0515		MKI67	0.406	0.379	2.078	0.08	0.231
	MTOR	20.32	4.67	9.91	22.23	24.51		MTOR	0.913	0.641	0.762	0.87	0.841		MTOR	1.99e-06	0.01	0.000954	2.5e-05	0.000317		MTOR	0.152	0.662	0.312	0.139	0.126
	PROM1	0.31	0.01	0.05	0.06	0.38		PROM1	0.201	0.671	0.803	0.806	0.231		PROM1	0.472	0.00618	0.00031	0.000284	0.447		PROM1	7.355	228	45.6	38	6
	ATM	4.25	3.35	1.17	12.66	0.66		ATM	0.731	0.505	0.493	0.81	0.03		ATM	0.00196	0.055	0.0619	0.000255	0.924		ATM	0.282	0.358	1.026	0.095	1.818
	CCND2	0	0	0	-0.04	0		CCND2	-0.378			-0.171			CCND2	0.165			0.541			CCND2
	NF1	6.37	5.63	4.98	3.51	6.91		NF1	0.702	0.738	0.616	0.803	0.417		NF1	0.00355	0.00168	0.0144	0.000316	0.156		NF1	0.151	0.171	0.193	0.274	0.139
	PALB2	4.39	1.65	1.82	2.47	4.6		PALB2	0.676	0.68	0.549	0.562	0.682		PALB2	0.00565	0.0053	0.0341	0.0292	0.0103		PALB2	0.308	0.818	0.742	0.547	0.293
	BRAF	3.75	0.81	0.78	3.81	2.91		BRAF	0.78	0.492	0.377	0.656	0.375		BRAF	0.000611	0.0626	0.166	0.00797	0.206		BRAF	0.464	2.148	2.231	0.457	0.598
	CDKN2A	26.16	0	7.69	0	72.51		CDKN2A	0.94		0.696		0.843		CDKN2A	2.01e-07		0.00396		0.000295		CDKN2A	0.047		0.16		0.017
	BRCA2	1.12	1.56	-0.28	5.07	1.89		BRCA2	0.444	0.552	-0.203	0.685	0.238		BRCA2	0.0977	0.0331	0.469	0.00486	0.434		BRCA2	0.723	0.519		0.16	0.429
	KRT14	1.71	0.67	0.67	-0.24	0.59		KRT14	0.654	0.462	0.369	-0.119	0.027		KRT14	0.00817	0.0827	0.176	0.674	0.929		KRT14	0.596	1.522	1.522		1.729
	EGFR	0.83	0.01	0.43	6.91	3.02		EGFR	0.368	0.378	0.324	0.804	0.54		EGFR	0.177	0.165	0.238	0.000305	0.0565		EGFR	6.542	543	12.628	0.786	1.798
CDH1	ERBB2	138	22.09	130	28.57	20.67		ERBB2	0.728	0.885	0.956	0.964	0.877		ERBB2	0.00207	1.14e-05	2.85e-08	7.75e-09	8.28e-05		ERBB2	0.01	0.062	0.011	0.048	0.067
	NOTCH1	6.76	14.59	7.06	19.62	0.55		NOTCH1	0.739	0.847	0.728	0.897	0.241		NOTCH1	0.00164	6.78e-05	0.00209	5.82e-06	0.427		NOTCH1	0.24	0.111	0.229	0.083	2.945
	ERBB3	11.86	6.64	12.3	0.38	4.06		ERBB3	0.898	0.709	0.783	0.236	0.687		ERBB3	5.5e-06	0.00311	0.000561	0.398	0.00945		ERBB3	0.139	0.248	0.134	4.342	0.406
	KRAS	19.92	6.39	4.91	16.59	8.67		KRAS	0.814	0.735	0.642	0.82	0.566		KRAS	0.00022	0.00181	0.00981	0.000182	0.0436		KRAS	0.096	0.3	0.391	0.116	0.221
	WNT5B	0.43	0.11	2.22	26	4.81		WNT5B	0.227	0.189	0.515	0.856	0.578		WNT5B	0.417	0.5	0.0495	4.64e-05	0.0385		WNT5B	4.465	17.455	0.865	0.074	0.399
	CDK4	87.11	61.98	105.55	88.5	56.6		CDK4	0.974	0.93	0.979	0.92	0.691		CDK4	8.28e-10	5.26e-07	2.62e-10	1.17e-06	0.00893		CDK4	0.033	0.046	0.027	0.033	0.051
	NANOG	0	-0.05	0	0.11	0.52		NANOG		-0.039	0.378	0.496	0.822		NANOG		0.889	0.165	0.0602	0.00057		NANOG				35.727	7.558
	MAP2K7	18.24	6.72	16.88	30.57	10.57		MAP2K7	0.896	0.76	0.84	0.919	0.66		MAP2K7	6.4e-06	0.00102	9e-05	1.29e-06	0.0142		MAP2K7	0.077	0.21	0.084	0.046	0.133
	FBXW7	1.74	1.14	0.01	4.88	0.49		FBXW7	0.707	0.576	0.004	0.721	0.072		FBXW7	0.00319	0.0245	0.99	0.00241	0.815		FBXW7	0.466	0.711	81	0.166	1.653
	CXXC5	66.38	18.98	24.25	4.45	5.72		CXXC5	0.912	0.879	0.895	0.742	0.535		CXXC5	2.17e-06	1.61e-05	6.77e-06	0.00155	0.0596		CXXC5	0.02	0.07	0.054	0.297	0.231
	TBX3	6.21	1.93	13.97	0	0.71		TBX3	0.841	0.522	0.724		0.173		TBX3	8.55e-05	0.0462	0.00226		0.572		TBX3	0.275	0.886	0.122		2.408
	MAP3K1	6.57	9.27	1.06	6.9	3.45		MAP3K1	0.843	0.781	0.371	0.781	0.412		MAP3K1	7.78e-05	0.00058	0.173	0.000591	0.162		MAP3K1	0.242	0.172	1.5	0.23	0.461
TWIST1	KRT17	3.48	1.21	0.23	1.95	13.92		KRT17	0.577	0.603	0.189	0.517	0.745		KRT17	0.0244	0.0174	0.5	0.0486	0.00351		KRT17	0.44	1.264	6.652	0.785	0.11
	AKT1	78.79	37.36	48.25	42.49	65		AKT1	0.938	0.938	0.957	0.795	0.868		AKT1	2.51e-07	2.32e-07	2.27e-08	0.000391	0.000117		AKT1	0.006	0.014	0.011	0.012	0.008
	ESR2	0	0	0	0	0		ESR2				0	0.426		ESR2				1	0.147		ESR2
	MAP2K1	12.65	0.25	9.32	21.96	27.51		MAP2K1	0.903	0.435	0.825	0.64	0.569		MAP2K1	4.15e-06	0.106	0.000152	0.0102	0.0423		MAP2K1	0.092	4.68	0.126	0.053	0.043
	BARD1	15.18	6.62	3.34	12.85	20.46		BARD1	0.947	0.738	0.591	0.807	0.843		BARD1	9.1e-08	0.00168	0.0204	0.000277	0.000298		BARD1	0.136	0.313	0.62	0.161	0.101
	CCND3	1.44	-0.13	0.62	3.48	-2.07		CCND3	0.545	-0.202	0.281	0.807	-0.128		CCND3	0.0357	0.47	0.31	0.000278	0.678		CCND3	0.979		2.274	0.405
	PIK3CA	16.71	5.1	0.72	18.54	1.59		PIK3CA	0.929	0.676	0.491	0.767	0.095		PIK3CA	5.57e-07	0.00571	0.0634	0.000839	0.756		PIK3CA	0.054	0.176	1.25	0.049	0.566
	SFRP1	0	0	0.07	1.7	31.77		SFRP1	0.155		0.667	0.536	0.885		SFRP1	0.58		0.00661	0.0397	5.92e-05		SFRP1			79.714	3.282	0.176
	IL4	0	0	0	0	-0.16		IL4					-0.167		IL4					0.587		IL4
	IL12B	0	0	0.01	0	0		IL12B			0.378				IL12B			0.165				IL12B			342
	IL15	0.38	0	0.36	0.55	-0.27		IL15	0.465	0	0.378	0.224	-0.073		IL15	0.0804	1	0.165	0.423	0.814		IL15	1.895		2	1.309
	IL23A	0.18	-0.14	0	0.26	0.68		IL23A	0.411	-0.187	0.378	0.4	0.434		IL23A	0.128	0.504	0.165	0.14	0.138		IL23A	6.667			4.615	1.765
CCND1Zip	CCNE1	13.86	1.39	5.04	5.09	6.25		CCNE1	0.842	0.539	0.772	0.683	0.434		CCNE1	8.09e-05	0.0382	0.000741	0.00503	0.139		CCNE1	0.193	1.921	0.53	0.525	0.427
	FOXA1	111.17	51.29	72.67	-0.11	6.26		FOXA1	0.96	0.918	0.911	-0.157	0.296		FOXA1	1.38e-08	1.45e-06	2.3e-06	0.577	0.327		FOXA1	0.015	0.033	0.024		0.273
	ESR1	0.46	11.88	2.47	0	0.69		ESR1	0.378	0.823	0.479		0.232		ESR1	0.165	0.000162	0.0708		0.445		ESR1	2.674	0.104	0.498		1.783
	PGR	0	1.57	3.61	0.01	0.01		PGR		0.502	0.718	0.725	0.468		PGR		0.0568	0.00256	0.00222	0.107		PGR		0.879	0.382	138	138
	ALDH1A1	0.1	0	0.7	0	-0.71		ALDH1A1	0.036		0.267		-0.413		ALDH1A1	0.897		0.337		0.161		ALDH1A1	14.7		2.1
	JAK2	3.16	4.62	0	3.47	-0.04		JAK2	0.484	0.508		0.478	0.029		JAK2	0.0672	0.053		0.0714	0.925		JAK2	0.921	0.63		0.839
	RPTOR	15.87	3.12	1.3	3.36	1.25		RPTOR	0.942	0.698	0.388	0.795	0.149		RPTOR	1.63e-07	0.00378	0.153	0.000391	0.627		RPTOR	0.112	0.567	1.362	0.527	1.416
	FGFR2	18.67	2.4	0.96	0	25.32		FGFR2	0.892	0.528	0.509		0.882		FGFR2	8.01e-06	0.0431	0.0524		6.59e-05		FGFR2	0.095	0.738	1.844		0.07
	FGFR3	3.54	0.4	1.64	0.5	1.44		FGFR3	0.727	0.386	0.407	0.557	0.315		FGFR3	0.00215	0.155	0.132	0.0309	0.295		FGFR3	0.314	2.775	0.677	2.22	0.771
	FGF1	0	0	0	0.71	0.05		FGF1	0.002		0.453	0.246	0.788		FGF1	0.993		0.0903	0.377	0.00139		FGF1				1.817	25.8
	IGF1	0	0	0.01	0	0		IGF1			0.455	0	0.426		IGF1			0.088	1	0.147		IGF1			240
	SPARC	0	0.01	0	0.67	96		SPARC	0.004	0.541	-0.378	0.222	0.887		SPARC	0.989	0.0374	0.165	0.426	5.26e-05		SPARC		249		3.716	0.026
CD274	FGFR1	0.77	2.34	5.71	53.31	6.11		FGFR1	0.539	0.638	0.699	0.84	0.611		FGFR1	0.0382	0.0104	0.00377	8.86e-05	0.0267		FGFR1	2.649	0.872	0.357	0.038	0.334
	MYC	0.4	0.47	0.7	1.3	1.38		MYC	0.157	0.183	0.319	0.565	0.271		MYC	0.576	0.514	0.247	0.0281	0.37		MYC	4.5	3.83	2.571	1.385	1.304
	RB1	26.81	6.42	4.33	33.03	0		RB1	0.905	0.807	0.833	0.819	0.43		RB1	3.5e-06	0.000276	0.000117	0.000188	0.142		RB1	0.072	0.299	0.443	0.058
	IL6	0	0.11	0	26.94	7.27		IL6	-0.071	0.189	-0.159	0.811	0.371		IL6	0.802	0.5	0.571	0.000246	0.212		IL6		12.545		0.051	0.19
	AKT3	0.26	0.1	0.02	20.06	0.01		AKT3	0.876	0.931	0.018	0.851	0.426		AKT3	1.84e-05	4.62e-07	0.948	5.67e-05	0.147		AKT3	3.692	9.6	48	0.048	96
	PTTG1	73.59	37.08	18.95	96.5	94.83		PTTG1	0.912	0.904	0.863	0.869	0.848		PTTG1	2.23e-06	3.74e-06	3.4e-05	2.61e-05	0.000251		PTTG1	0.017	0.033	0.065	0.013	0.013
	FGFR4	24.58	1.79	11.16	1.82	8.37		FGFR4	0.876	0.718	0.966	0.437	0.592		FGFR4	1.89e-05	0.00257	4.79e-09	0.104	0.0332		FGFR4	0.077	1.056	0.169	1.038	0.226
	WNT5A	10.75	-0.02	0.62	0.15	2.81		WNT5A	0.957	-0.019	0.445	0.201	0.381		WNT5A	2.41e-08	0.947	0.0968	0.473	0.199		WNT5A	0.273		4.742	19.6	1.046
	BRCA1	7.26	5.98	1.3	16.42	5.58		BRCA1	0.865	0.877	0.552	0.822	0.617		BRCA1	3.12e-05	1.78e-05	0.0329	0.000171	0.0247		BRCA1	0.178	0.216	0.992	0.079	0.231
	AR-FL	0.74	0.77	1.45	0.15	0.1		AR-FL	0.801	0.489	0.676	0.644	0.645		AR-FL	0.000332	0.0644	0.00565	0.00958	0.0172		AR-FL	4.338	4.169	2.214	21.4	32.1
WNT8A
NOTCH4
CDK6
CD3D
MET
MKI67
MTOR
PROM1
ATM
CCND2
NF1
PALB2
BRAF
CDKN2A
BRCA2
KRT14
EGFR
ERBB2
NOTCH1
ERBB3
KRAS
WNT5B
CDK4
NANOG
MAP2K7
FBXW7
CXXC5
TBX3
MAP3K1
KRT17
AKT1
ESR2
MAP2K1
BARD1
CCND3
PIK3CA
SFRP1
IL4
IL12B
IL15
IL23A
CCNE1
FOXA1
ESR1
PGR
ALDH1A1
JAK2
RPTOR
FGFR2
FGFR3
FGF1
IGF1
SPARC
FGFR1
MYC
RB1
IL6
AKT3
PTTG1
FGFR4
WNT5A
BRCA1
AR-FL
