# Supplementary material for: Novel method for highly multiplexed gene expression profiling of circulating tumor cells (CTCs) captured from the blood of women with metastatic breast cancer
Source: J Transl Med. 2023 Jun 26;21:414. doi: 10.1186/s12967-023-04242-z (PMC10291750; doi:10.1186/s12967-023-04242-z)
Supplement: Supplementary file 5 — Additional file 5: Hierarchical clustering of the data from 53 genes assayed with varying amounts of total RNA from five different cell lines with untransformed raw data for each heatmap. [file 12967_2023_4242_MOESM5_ESM.xlsx]

## Sheet: hc
Additional file 5
Hierarchical clustering of the data from 53 genes assayed with varying amounts of total RNA from five different cell lines. Data were log2 transformed, and then the data for each probe in the columns were mean centered and scaled by dividing by the standard deviation for each probe. Colors represent relative Z-Scores. The distance method used for hierarchical clustering was non-parametric rank or…
	Raw data
		EPCAM	KRT19	CCND1Zip	CD274	CDK6	MET	MKI67	MTOR	ATM	NF1	PALB2	BRAF	CDKN2A	KRT14	ERBB2	NOTCH1	ERBB3	KRAS	CDK4	MAP2K7	FBXW7	CXXC5	TBX3	MAP3K1	AKT1	MAP2K1	BARD1	PIK3CA	CCNE1	FOXA1	RPTOR	FGFR2	FGFR3	RB1	PTTG1	FGFR4	WNT5A	BRCA1	CDH1	TWIST1	ESR1	PGR	FGFR1	AR-FL	BRCA2	EGFR	WNT5B	CCND3
	SKBR3.20.pg	1581	17799.6	1388.2	122.1	234.6	517.4	554.65	641.4	96.6	247.2	112.8	1	468.2	1.4	15199.2	151.8	391.7	546.4	1700.15	602.8	73.6	1674.8	150	58.6	2199.7	306.3	208.7	205.8	140.8	2798.9	277.2	286.8	27.9	1044.4	1600.5	383.3	88.9	26	107.7	7	1	1	1	26	124.7	2.3	1	46.4
	SKBR3.20.pg.1	1207.1	15299.6	1502.7	1	130.1	373.5	478.15	154.3	69.2	248.3	35.6	40.4	324.3	1.3	14099.2	232.9	324.8	190.6	1700.15	468	29.3	1339.4	182.4	248.1	1799.7	164.3	155	268.3	200.6	2698.9	257.4	216.7	13.5	891.4	1206.8	449.6	77.8	176.8	1	6.6	1	1	1	10.2	87.2	46.6	1	31.7
	SKBR3.20.pg.2	1045	15299.6	621.1	71.2	212.3	315.8	248.15	266.9	1	84.8	1	10.3	152.2	1	14799.2	74.6	172.6	689.8	1466.45	545	36	1177.3	1	14.2	574.8	209.9	477.4	353.8	152.9	2398.9	286.3	78.7	56.2	507.3	1504.2	118.5	140.7	102.7	1	5.9	1	1	1	9.5	1	11.9	1	3.3
	MCF7.20.pg	996.9	2799.6	1798.4	1	74.2	32.2	208.95	239.1	1	83.8	44.8	21.1	1	1	871.7	325.3	208.1	1	1550.15	96.8	1	477	1	208.9	411.6	1.7	101.2	146.9	69.7	1474.3	84.3	191.3	1	56.4	1254.9	1	1	131.1	1377.7	1	96.6	1	1	32.2	1	1	1	23.5
	MCF7.20.pg.1	1522.7	3999.6	1464.7	1	67.1	1	353.55	1	1	1	1	1	1	1	286.5	144.6	83.3	1	1504.95	410.2	45.2	525.2	71.7	240.3	1159	1	253.4	232.1	72.8	1417.1	69	255.3	1	1	890.6	76.8	1	114.9	1540.3	1	202.1	1	1	1	1	1	1	1
	MCF7.20.pg.2	910.2	3899.6	1455.1	1	77.2	1	41.55	105.5	1	1	85.4	21.1	1	1	593.5	401.8	29.4	78.9	1800.15	146.5	36.9	230.1	1	88.2	1159	1	81.8	1	1	1698.9	1	158.9	1	26.8	584.1	1	82.3	1	1348.8	1	184.9	1	195	16.5	1	1	1	8.2
	BTB474.20.pg	181.4	8899.6	698.1	1	81.3	1	1	127.9	1	1	85.4	49.6	1	1.3	11699.2	189.3	295.9	1	1600.15	247.6	1	611.8	647.7	1	1379.9	238.9	104.2	1	188.5	2698.9	1	1	31.3	1	487.8	136.8	1	1	1052.9	1	101.7	1	175.7	34.1	1	14.4	1	58.6
	BTB474.20.pg.1	421.8	7999.6	630.7	1	53.9	1	1	574.5	1	211.7	1	12.1	267	1.3	12999.2	3.9	238.5	1	2600.15	401.1	1	784.1	647.7	1	1465.5	325.1	129.6	1	59.5	3398.9	112.7	1	1	75.7	234.9	154	1	1	1406	5.5	42.8	87.4	219.4	5.1	149.2	2.9	1	64.7
	BTB474.20.pg.2	450.1	9599.6	535	1	171.6	1	88.25	257.7	1	1	68.1	1	201	1	13599.2	163.9	173.6	1	1935.65	363.1	66.5	773.9	666.4	95.2	1227.4	161.2	238.3	1	158	2998.9	1	1	217.7	1	430.6	151.1	1	117.9	832	5.6	267.1	1	139.2	5.8	1	22.9	1	30
	MDA.MB.231.20.pg	32.8	4899.6	4298.4	400.5	507.9	1599.6	1282.75	583.9	1	130.6	84.4	224.2	1	1	746.5	325.3	1	680.2	2500.15	1062.6	260.4	390.4	1	158.2	1999.7	948.8	134.6	1016.1	161.1	1	13.1	1	1	584.8	3799.4	1	1	284.8	1	1.3	1	1	2098.1	3.8	1	193.8	343.6	24.2
	MDA.MB.231.20.pg.1	137.8	2799.6	3098.4	371.6	756.1	719.1	919.55	229.5	276.3	106.1	176.8	37.3	1	1	660.9	411.4	1	51.5	2400.15	362.6	7.5	130.7	1	84.1	1149.9	488.2	1.4	232.1	73.8	1	68	1	1	651.7	2999.4	174.2	1	62.1	1	1	1	1	1359	1	24.1	92.3	236.7	80.9
	MDA.MB.231.20.pg.2	205.8	4199.6	3198.4	467.9	324.4	881.2	794.35	708.8	534.7	42.1	286.4	97.3	1	1	411.7	315.7	1	109.5	2200.15	832.3	55.4	124.7	1	177.5	1599.7	517.6	106.3	169.3	243.2	1	26.7	1	3.1	651.7	3199.4	1	1	63	1	1	1	1	746	1.5	20.3	46.7	516.9	128.6
	CaOV3.20.pg	3499.7	3699.6	5898.4	438.5	63	2174.2	1043.65	1091.8	150.4	218.7	52.9	295.2	3699	1.8	833.2	82.7	74.1	488.1	2700.15	477.1	1	102.2	2.2	5.8	2999.7	929	9.2	1466	667.4	563.8	158.4	516.8	68.5	1	4499.4	276.8	105.1	48.9	745.3	1.7	1	1	1	3.9	31.3	191.8	1	775.9
	CaOV3.20.pg.1	3199.7	3599.6	6298.4	125.1	1	2414.4	746.15	766.6	46.3	110.2	72.2	165.3	2499	57.6	1245.1	187.2	157.4	208.8	2500.15	708.2	164	67.9	167.1	34.9	2202.1	929.6	54.5	967.4	408	420.4	105.6	228.8	1	1	5199.4	354.9	178.2	265.6	639.4	2	1	1	2.1	3.7	239.6	1.5	74.2	478.5
	CaOV3.20.pg.2	2999.7	2599.6	4598.4	266.2	1	641.5	295.75	1073.1	145.3	1	85.3	88.1	1397.4	121.5	226.6	139.6	1	268.3	2069.95	223.6	1	100.3	1.6	158.2	1647.9	632.1	40.1	794.6	158	497.5	1	344.5	62.3	1	3699.4	526.6	109.2	1	889.8	1	1	1	2.4	4.3	1	34.1	1	382.7
	Raw data
		EPCAM	KRT19	CCND1Zip	CD274	CDK6	MET	MKI67	MTOR	ATM	NF1	PALB2	BRAF	CDKN2A	KRT14	ERBB2	NOTCH1	ERBB3	KRAS	CDK4	MAP2K7	FBXW7	CXXC5	TBX3	MAP3K1	AKT1	MAP2K1	BARD1	PIK3CA	CCNE1	FOXA1	RPTOR	FGFR2	FGFR3	RB1	PTTG1	FGFR4	WNT5A	BRCA1	CDH1	TWIST1	ESR1	PGR	FGFR1	AR-FL	BRCA2	EGFR	WNT5B	CCND3
	SKBR3.40.pg	1877.4	19899.6	1943.5	61.1	230.5	842.7	612.45	410.8	203.1	228.9	1	48.5	928.8	2	19599.2	401.8	688.6	555	3000.15	928.6	92.9	2897.7	9	295.7	2499.7	469.5	708	804.3	370	3298.9	592.8	354.2	99.9	1284.6	2699.4	824.1	312.7	256.5	1.9	12.7	1	1	1	21.3	13.3	27.6	1	48.4
	SKBR3.40.pg.1	890.4	9599.6	1358.3	70.2	96.6	823.4	250.55	526.9	246.7	225.8	49.9	15.7	192.7	1	7399.2	401.8	363.3	536.3	3600.15	631.2	51.3	1809.1	68.6	90.1	976.5	277.4	515.9	526.1	199.6	3698.9	640.9	316.2	38	1265.9	1916.7	450.7	210.6	119.9	1.8	11.1	1	1	1	47.2	59.7	1	1	114.4
	SKBR3.40.pg.2	2099.7	18799.6	1550.3	1	84.4	775.8	612.95	459	100.6	158.9	118.9	44.4	392.2	1.2	8999.2	226.8	488	795.2	3100.15	352.4	1	1262.9	57.6	243.4	1999.7	171.3	487.6	204.5	211.8	3898.9	305.5	214.5	17.5	1599.6	2099.4	517.5	111.2	33	1.7	11.8	1	1	1	32.3	49.7	16.2	1	32
	MCF7.40.pg	1369.7	5299.6	3098.4	80.4	91.5	412.1	401.15	216.2	39.7	188.3	46.8	51.6	1	56.5	804.9	439.8	601.9	131.7	2900.15	525.8	43.7	275.3	38.3	228.8	1733.5	23.1	305.1	116.5	1	1838.1	238.1	149.8	1	1	1886.2	1	1	218.4	1664.9	1	410.5	32.8	150.4	1.6	37.4	1	1	12.7
	MCF7.40.pg.1	1699.7	5699.6	3098.4	1	33.5	1	688.95	180.6	86	113.2	239.7	69.9	1	64.6	1149.9	354.2	525.9	392.4	3100.15	343.3	33.8	1052.1	120.5	439.6	1799.7	20.8	1	171.2	151.9	2598.9	63.9	296.4	67.3	199.6	1699.4	1	65.6	15.5	2098	1	363.4	226.5	60	2.1	202.9	1	1	65.6
	MCF7.40.pg.2	2059.8	6099.6	2998.4	1	1	248.3	392.05	324.7	113.8	277.1	27.5	51.6	1	1.1	564.1	354.2	246.7	297.1	2800.15	420.4	66.6	1157	47.3	353.5	1685.9	4.6	266.6	211.9	133.7	2698.9	276.6	257.3	39	335	2799.4	1	1	30.1	2198	1	871.6	27.8	96.5	7.2	82.1	1	1	1
	BTB474.40.pg	469.4	12999.6	1579.2	1	91.5	1	1	391.6	1	253.3	1	52.6	104.6	62.6	15199.2	401.8	334.4	98.2	4700.15	1416.5	1.1	735.9	924.8	1	2299.7	565.3	114.4	1	241.2	4598.9	1	1	171	250.3	613	277.3	1	1	1698	129.4	212.3	87.4	87.4	109.3	1	1	1	74.8
	BTB474.40.pg.1	545.9	13299.6	1780.9	1	267.1	107.2	82.15	546.2	1	287.3	1	59.7	48.7	67.7	16999.2	183.3	707.8	163.2	4500.15	889.5	1	639.6	1289.1	54.6	2399.7	479.1	1	1	235.2	5698.9	78.2	1	232.9	165.1	1494.1	325.5	1	1	2076.8	9.4	267.7	1	275.7	96.1	1	43.6	1	47.4
	BTB474.40.pg.2	517	12399.6	1416.6	1	80.3	89	100.45	150.2	1	121.4	1	148.1	196	1.6	13099.2	642.5	468.7	213.9	3300.15	564.3	103	1415.9	637.5	1	1499.7	641.2	1	1	190.6	4298.9	219.3	1	80.5	1	861.8	478.5	1	112.8	2198	181.1	23.4	77.2	86.9	85.9	1	39.5	1	102.3
	MDA.MB.231.40.pg	248.5	6399.6	6098.4	525.7	842.7	1063.1	1339.95	727.5	630.4	154.8	127.1	170.3	1	1.4	1387.9	660.7	1	996.3	3300.15	1216.9	233	136.8	1	177.5	2699.7	1206.7	583.3	670	360.4	1	69	1	1	1236.4	7199.4	1	1	505.8	1	1	1	1	1846.4	2.7	1	283.2	583.8	165.3
	MDA.MB.231.40.pg.1	177.4	5199.6	6598.4	745.5	248.4	1628.5	1733.15	459	333.5	109.1	51.9	126.8	1	1	1044	1025	1	277.3	4200.15	1407.4	120.3	342.2	1	131.8	2499.7	900.1	410.5	939.1	203.7	2	44.1	1	6.2	1332.2	5899.4	66.7	1	449.1	1	1	1	1	2144.4	1.6	194.9	158.4	324.9	214.8
	MDA.MB.231.40.pg.2	224	7899.6	8198.4	1081	1340.2	2299.6	2398.85	1684.5	391.3	334.4	66.1	401.1	1	225.1	1187.3	1293	136.1	862.1	5800.15	1588.7	458.6	83	1	324.6	3299.7	1857.7	390.7	1924.5	398.9	81.1	150.3	1	1	1676.2	7899.4	98.1	1	457.6	1	2	1	1	2398.1	7.1	108.5	223.2	1311.9	267.7
	CaOV3.40.pg	6299.7	6099.6	9298.4	362	194	3099.6	890.65	756.4	247.4	430.7	89.5	314.4	4999	170.3	1551.7	155.8	226.3	306.2	4500.15	1406.8	236	726.3	4.7	400.5	5499.7	2099.8	612.2	2799.7	657.8	813.6	372.9	843.7	72.5	1	8299.4	1072.8	283.8	236.6	1598	552.7	1	1.2	1.2	6	167.4	214.1	218.3	670.5
	CaOV3.40.pg.1	5699.7	6199.6	8298.4	669.6	113.8	3699.6	976.25	995.5	487.1	919.6	535.7	221.2	4199	2.7	1092.1	192.4	276.1	459.8	4600.15	1474.3	132.6	232.1	4.8	343.8	4599.7	1699.8	870.6	1799.7	668	947.4	80.2	737.2	232.9	1	9099.4	708.5	360.3	266.1	1425.3	183.2	1	1	129.1	3.1	440.2	236.4	92.5	1322.1
	CaOV3.40.pg.2	6799.7	6599.6	10498.4	257.1	324.9	4699.6	1962.15	1282.8	448	325.3	411	372.7	4599	4.4	1360.1	184.2	147.2	718.7	5100.15	899.7	181.2	255.5	97.3	506.5	3899.7	2001.1	688.2	2699.7	1319.6	1081.7	192.9	1427.3	267.4	1	9999.4	517.5	446.9	371.5	1540.8	361.2	1	1	285.9	5.2	173.6	292.8	248.4	1761.8
	Raw data
		EPCAM	KRT19	CCND1Zip	CD274	CDK6	MET	MKI67	MTOR	ATM	NF1	PALB2	BRAF	CDKN2A	KRT14	ERBB2	NOTCH1	ERBB3	KRAS	CDK4	MAP2K7	FBXW7	CXXC5	TBX3	MAP3K1	AKT1	MAP2K1	BARD1	PIK3CA	CCNE1	FOXA1	RPTOR	FGFR2	FGFR3	RB1	PTTG1	FGFR4	WNT5A	BRCA1	CDH1	TWIST1	ESR1	PGR	FGFR1	AR-FL	BRCA2	EGFR	WNT5B	CCND3
	SKBR3.60.pg	4099.7	24099.6	4198.4	304.2	266.6	689.7	727.45	1044.2	410.6	516.3	173.7	89.1	1235.3	60.6	22299.2	315.1	1111.2	1101.7	5500.15	736.5	109.2	2297.7	156.1	545	5499.7	660.5	976	862.1	533.2	6298.9	1024.5	1311.7	87.7	2399.6	3699.4	1044.5	322.8	333.5	3.8	20.8	1	1	1	30.1	191.7	1	1	105.3
	SKBR3.60.pg.1	3599.7	23599.6	3998.4	92.6	200.2	1235.9	880.45	1082.2	448	286.8	267.1	150.1	1110.6	3	22099.2	651.1	602.4	631.5	5900.15	1301.5	184.3	4397.7	254	477.6	3799.7	661	726.7	853	724.7	8698.9	602.4	727.6	198.4	1877.3	4899.4	1216.7	533.1	208.2	2.7	21.7	1	1	1.6	29.7	102.5	33	1	121.6
	SKBR3.60.pg.2	5499.7	20599.6	4098.4	371.1	266.6	1110.7	947.85	1282.8	314.3	220.7	213.2	410.2	1502.8	64.6	20699.2	315.1	823.4	1699.7	5800.15	1176.8	61.5	4797.7	162.2	554.6	4999.7	900.7	813.3	804.8	446.5	8298.9	1282.4	1331.5	353.5	2699.6	5199.4	1025.2	562	448.5	3.4	28.2	1	1	56	39.2	1	171.6	142.3	89.1
	MCF7.60.pg	1899.7	5299.6	2148.4	1	46.8	187.4	353.55	623.2	233.6	207.6	124	31.8	1	53.5	1053.6	348.8	420	383.3	3400.15	353.5	128.5	1158.6	161.2	939.3	1536.7	3.2	347.4	204.8	123.5	2698.9	155.3	267.5	1	392.3	2199.4	1	1	305.2	1898	34.5	1170.7	1	1	6.5	15.6	1	1	35.6
	MCF7.60.pg.1	2799.7	8899.6	4698.4	1	86.4	411.5	708.25	536	123	220.8	90.5	22.7	1	1.7	1474.1	421.6	516.8	383.3	5300.15	679.3	1	1358.6	94.1	611.9	2799.7	1	630.9	526.6	102.2	3498.9	209.1	186.3	38.6	142.7	3199.4	34.8	1	224.4	3298	1	775.3	137.2	155.4	67.6	1	1	1	1
	MCF7.60.pg.2	2699.7	7499.6	3698.4	1	186.9	296	401.65	410.8	275.2	469.2	128.1	45.5	1	1.1	1044	488.5	449.4	276.8	4500.15	957.5	45.2	1405.7	1	630.6	2299.7	1	314.8	708.5	99.2	3498.9	221.3	217.7	1	150.9	2499.4	63.6	1	323.4	2998	1	785	211.2	1	95	153.2	1	1	34.1
	BTB474.60.pg	958.3	17199.6	2398.4	1.3	98.6	1	121.75	698.6	1	565	96.6	84.1	195	2.7	18899.2	258.4	660.2	450.7	5700.15	1513.3	1	1597.7	1414.3	154.2	3399.7	527.3	1	1	620.4	6498.9	245.7	102.1	150.7	189.4	1552.4	344.7	1	107.8	3098	13.4	82.3	101.6	257	49.3	1	68.9	111.9	72.8
	BTB474.60.pg.1	1121	15399.6	2029.1	1	136.2	110.3	121.85	315.1	1	527	1	76.9	515.8	49.4	18499.2	401.2	679.5	260.6	5900.15	831.8	152.8	1396.1	1203	193.7	3499.7	1150	126.6	1	360.4	6898.9	100.6	103	197.3	240.1	1216.4	536.3	1	77.3	3598	142.6	1	216.3	156.5	64.6	1	7.1	1	169.2
	BTB474.60.pg.2	651.8	15999.6	1741.3	1	72.1	90	52.65	746.8	1	1	22.6	81	1	63.7	19399.2	392.7	536.1	258.1	6200.15	1091.8	84.8	1061.7	1652.9	13.1	4499.7	497.8	120.4	1	284.4	7598.9	102.6	1	287.2	211.7	1628.9	660.4	1	64.6	3198	106.1	103.7	131.1	400.4	131.6	1	60.9	93.5	82.9
	MDA.MB.231.60.pg	297.1	8899.6	7598.4	1473.1	1388.4	2599.6	2498.85	1838.1	1071.2	104.1	217.4	188.6	1	51.5	1513.1	1532.2	93.5	255.4	5000.15	1991	124.4	254.5	1	428.9	4099.7	1503.6	544.3	1015.6	220.9	1.5	96.5	1	1	1618.9	8099.4	82.9	1	611.2	1	1.5	1	1	2124	4.4	373.3	369.3	1110.7	262.6
	MDA.MB.231.60.pg.1	364.5	9399.6	10798.4	1550.1	1397.5	3199.6	2251.05	899.8	573.2	128.5	225.4	409.6	1	1.6	1704.6	1618.8	1	1083	7900.15	1904.9	108.1	186.6	1	200.9	3599.7	2599.8	679.1	957.8	475.4	2.2	315.2	1	47.1	2260.9	7099.4	119.5	2.3	592.4	1	2.2	1	1.6	6098.1	15.5	124.7	378.9	2040.5	175.3
	MDA.MB.231.60.pg.2	373.1	9199.6	11398.4	1771.1	1474	3099.6	2598.85	1694.7	1263.3	159.7	257.5	458.9	1	2.7	1580	1436.9	1	957.8	7100.15	1560.4	218.6	457.8	1	631.1	4599.7	2699.8	430.3	1638.8	59.5	1	92.4	1	48.1	3599.6	3199.4	1	1	1627.6	1	1.7	1	1.4	4398.1	14	325.7	657.6	1283.5	175.4
	CaOV3.60.pg	9199.7	9299.6	13198.4	755.2	450.1	4599.6	1329.85	1867.5	477.4	526.4	391.8	555.2	7099	72.8	2299.2	536.1	227.4	718.1	5300.15	2298.3	410.4	1014.1	203.8	276.4	6199.7	3099.8	1176.6	2499.7	822.1	1876.6	54.8	1235.8	105	1.1	11799.4	1121.5	648.1	842.3	1751.1	371.3	152.4	1.1	101.7	7.4	441.2	302.4	180.8	1762.4
	CaOV3.60.pg.1	9999.7	8999.6	12098.4	802.8	497.1	5999.6	1599.45	1800.1	219.3	698.7	179.8	496.8	6299	67.8	2106.4	593.3	401.8	1044.5	6600.15	1340	448.9	525.7	190.5	641.3	6599.7	3299.8	1368.1	3399.7	1251.6	1244.3	430.2	1828	208.5	1	9299.4	872.2	590.8	391.3	2398	390.1	1	1	135.2	10.8	258.3	503.6	32.3	2499.7
	CaOV3.60.pg.2	5599.7	6699.6	8298.4	505.9	172.7	1991.2	861.75	1283.3	237.8	169	248.4	56.7	4099	40.1	1454.8	334.4	305	229.1	4000.15	1215.9	235	231.2	153	211	3999.7	1646.9	745.9	2038.9	609.7	640.8	196	1015.4	72.5	1	7199.4	641.6	389.2	496.1	1167.4	174	1	1	122	1.7	176.6	77.1	276.7	1513.1
	Raw data
		EPCAM	KRT19	CCND1Zip	CD274	CDK6	MET	MKI67	MTOR	ATM	NF1	PALB2	BRAF	CDKN2A	KRT14	ERBB2	NOTCH1	ERBB3	KRAS	CDK4	MAP2K7	FBXW7	CXXC5	TBX3	MAP3K1	AKT1	MAP2K1	BARD1	PIK3CA	CCNE1	FOXA1	RPTOR	FGFR2	FGFR3	RB1	PTTG1	FGFR4	WNT5A	BRCA1	CDH1	TWIST1	ESR1	PGR	FGFR1	AR-FL	BRCA2	EGFR	WNT5B	CCND3
	SKBR3.80.pg	4799.7	22099.6	5198.4	146.4	117.9	1771.9	1264.05	1187	582.8	1	106.7	277	1770.8	4.8	22199.2	728.1	899.9	1341.4	6800.15	1387.6	63.5	5297.7	397.9	640.7	5999.7	919.9	1148.2	1312.5	936	9898.9	1215.5	1292.5	267.4	2125.5	5899.4	1713.7	724.6	352.8	3.7	31	1	1	1	43.2	140.9	64.9	1	132.7
	SKBR3.80.pg.1	5499.7	23399.6	4998.4	409.6	223.4	1216.6	1282.75	1426.7	295	468.1	726.6	121.7	1646.7	152	24399.2	919.6	1216	1695.5	7300.15	1521.9	164	5597.7	264.2	535.9	6199.7	737.5	1570.3	1704.6	1175.7	9398.9	1043.8	1685.7	94.8	3099.6	7199.4	1207.1	552.3	525	3.8	29.2	1	1	1	43.2	236.4	173.5	140.3	334.6
	SKBR3.80.pg.2	6599.7	26399.6	6898.4	630.5	612.7	987.1	784.15	2202.4	438.9	430.7	305.1	248.1	2048.4	128.6	24599.2	487.9	717.4	1083	6200.15	2173.4	102.1	6297.7	637	650.9	6899.7	1274.1	1186.7	1082.5	1558.1	9698.9	1273.3	794.4	132.5	2499.6	6999.4	2799.7	868.5	620.8	4.1	38	1	1	1	66.6	104.5	186.7	117	134.7
	MCF7.80.pg	3299.7	10599.6	5698.4	1.1	42.7	119.5	525.75	813.6	266.1	593.3	122.9	42.4	1	1.8	1006	1235.8	448.9	632	3600.15	841.9	157.9	1291.8	302.1	909.3	2699.7	1	70.7	297.1	81.9	5098.9	87.3	187.3	1	363.9	3399.4	114.4	1	515.4	3698	1.5	986.6	161.5	144.3	117.4	100.4	1	65.1	1
	MCF7.80.pg.1	3499.7	10199.6	5798.4	1	62.1	106.2	775.05	296.3	745.4	257.9	177.8	93.3	1	52.5	2269.6	1082.3	881.2	815.5	6500.15	468	39.2	1645.9	115.4	640.7	3699.7	49.6	582.8	507.9	144.8	4598.9	168.5	651.1	60.3	468.8	2899.4	241.3	1	352.8	4298	2	1216.1	178.7	210.2	35.2	1	1	1	13.7
	MCF7.80.pg.2	4099.7	11099.6	5998.4	1	227.5	217.8	785.25	257.3	352.8	775.7	118.9	200.8	1	128.6	1982.3	1149.7	650.6	345.3	4800.15	766	1.4	1904.3	1	593.1	3499.7	6.5	765.7	488.1	321.9	5998.9	382	257.9	1	296	3799.4	85	1	420.2	4398	1.2	564.6	159.4	206.2	140.7	38.1	1	1	5.2
	BTB474.80.pg	1284.7	16299.6	3498.4	1	238.6	66.6	120.65	794.4	109.8	565	314.7	1	793.9	60.6	19099.2	220.7	736.2	536.3	7800.15	1981.4	1.2	1961	1241.5	168.3	4299.7	995.9	211.8	1	274.8	8298.9	267	100	277	193.5	1436.8	805.4	1	59	3998	149.7	1	1	515.4	124.5	1	50.7	134.1	187.5
	BTB474.80.pg.1	1015.6	17299.6	3698.4	1	125.1	131.6	305.35	268	1	430.1	1	74.9	333.9	61.6	22399.2	382.5	1665.9	804.3	8300.15	1206.2	1.6	2797.7	1643.8	1	4699.7	920.5	122.5	1	322.4	8498.9	249.7	79.7	17.6	392.3	1915.1	824.6	103.1	105.7	5798	123.3	238.7	412	495.6	193.5	1	109.7	334.5	189.6
	BTB474.80.pg.2	1216.7	17499.6	3398.4	1	314.7	1	231.25	1168.3	130.1	325.3	146.3	110.5	524.9	209.9	20799.2	612.6	611.5	197.6	7800.15	899.7	142.7	1607.4	1270.4	109.5	4299.7	584.5	411.1	1	264.1	9098.9	135.1	82.8	147.6	248.9	1830	872.2	111.3	1	4098	169	235.6	175.7	258.9	42.3	1	1	82.3	1
	MDA.MB.231.80.pg	651.3	11599.6	10798.4	1359.1	1541.9	3299.6	3298.85	1619.3	976	325.3	228.5	507	1	3.2	1982.3	2299.5	1	929.5	5700.15	2259	506.7	429.4	1	823.2	4999.7	2499.8	918.7	1427.5	370.5	1.8	189.9	1	47.1	2399.6	8899.4	160.1	1	889.3	1	2.8	1	1.2	4098.1	6.8	239.6	273.5	1762.3	235.2
	MDA.MB.231.80.pg.1	613.3	11399.6	7098.4	687.8	1120.9	3499.6	3298.85	2336.7	698.4	295.9	178.7	286.1	1	1	2020.3	1466.4	16.2	1323.2	7200.15	2221.6	343.5	419.2	1	181.5	1395.9	631.6	285.3	2011.1	237.1	2.4	156.4	1	29.2	2799.6	11799.4	160.1	1	832.1	1	2.1	1	1.7	3498.1	6.6	92.3	311.5	1715.3	249
	MDA.MB.231.80.pg.2	497.7	10149.6	9698.4	1425.5	1053.5	3199.6	2498.85	1623	956.2	363.3	227	230.3	1	2.8	2399.2	1609.2	1	1552.2	6500.15	2598.3	343.5	428.9	1	554.1	4899.7	1982.3	659.3	1043.9	456.7	1.8	276.6	1	1	1243.9	8199.4	2.1	83.3	1310.3	1	3.5	1	1.2	3798.1	5.7	263.4	369.3	1101.1	199.7
	CaOV3.80.pg	3699.7	10199.6	14498.4	649.2	430.3	6199.6	2298.85	2998.9	410	1197.3	450.1	526.3	8899	228.2	1607.3	1	249.5	957.8	8300.15	917.9	228.7	620.9	175.3	497.4	7299.7	4299.8	1962.4	1520.6	1031.7	1149.1	372.4	2399.5	250.1	1	12099.4	1340.8	226.9	630.4	2298	821.2	122	1.7	774.3	14.1	459.4	427.1	477.9	1263.8
	Raw data
		EPCAM	KRT19	CCND1Zip	CD274	CDK6	MET	MKI67	MTOR	ATM	NF1	PALB2	BRAF	CDKN2A	KRT14	ERBB2	NOTCH1	ERBB3	KRAS	CDK4	MAP2K7	FBXW7	CXXC5	TBX3	MAP3K1	AKT1	MAP2K1	BARD1	PIK3CA	CCNE1	FOXA1	RPTOR	FGFR2	FGFR3	RB1	PTTG1	FGFR4	WNT5A	BRCA1	CDH1	TWIST1	ESR1	PGR	FGFR1	AR-FL	BRCA2	EGFR	WNT5B	CCND3
	SKBR3.100.pg	6499.7	22799.6	7598.4	362	726.6	1753.2	1082.15	1780.8	496.7	574.6	286.4	382.4	1819.5	5.8	21299.2	344.5	1293.1	2999.7	8100.15	1924.1	213.7	6897.7	618.3	688.4	7099.7	1283.2	1550.5	1666.1	1242	10898.9	1416.6	1656.8	411.3	3399.6	7399.4	2399.7	964.2	496.1	4	34.3	139.2	1	1	110.3	214.2	6.8	1	91.1
	SKBR3.100.pg.1	6099.7	25999.6	6698.4	410.7	334.5	2126.1	1436.85	1714.5	295.5	795	276.2	199.8	2699	120.5	24599.2	641.4	1388.3	1571.4	9900.15	1646.5	254.3	6797.7	446	583.5	7899.7	871.8	1291.6	1552.2	1338.3	11398.9	1627.4	1350.3	430	2699.6	7599.4	2399.7	925.7	889.3	3.6	34.4	1	1	128	83.8	44.6	46.7	1	84
	SKBR3.100.pg.2	4999.7	22799.6	6598.4	247	515.9	1992.9	381.35	1953.1	266.7	977.4	420.6	324.6	2299	249.3	21999.2	948.5	1119.7	1714.2	7700.15	1932.7	101.1	4797.7	550.9	419.8	6399.7	1312.6	1454.8	1340.8	628.4	9898.9	1541.8	1733.3	149.7	2599.6	4699.4	1561.2	887.7	553.9	1	20.4	1	1	104.7	47.2	111.6	65.9	1	134.7
	MCF7.100.pg	4899.7	9199.6	6598.4	1	98.5	306.1	1033.95	526.4	24.2	545.2	209.2	34	1	102.2	2599.2	775.7	1024.5	450.1	6600.15	737.1	97	1405.7	1	1417	3799.7	1.1	612.2	747	129.6	5898.9	477.8	267.5	78.6	315.2	4799.4	158.1	1	343.1	1403.3	146.7	1445.6	249.4	143.3	19.6	184.7	1	1	3.5
	MCF7.100.pg.1	2699.7	10999.6	5798.4	1	50.8	250.3	1283.85	516.2	226.5	391.6	208.3	89.1	1	3.4	2211.2	1714.6	325.3	814.4	7200.15	774.5	187.3	1942.8	234.2	535.4	3499.7	43.4	602.6	469.4	142.9	5698.9	286.3	401.8	2.7	834.7	4099.4	136.7	92.9	525	3498	85.7	1187.8	52.9	276.3	86.8	160.3	4.1	1	17
	MCF7.100.pg.2	2699.7	11999.6	6798.4	1.3	54.9	238.7	717.85	382.5	194.1	315.1	155.4	80	1	68.7	2199.2	1599.5	660.7	249	6600.15	765.4	113.2	2397.7	311.2	803.9	4299.7	29	784.5	296.6	156	4098.9	295.9	459	64.4	565.1	3099.4	102.3	16.3	659.3	5098	124.3	852.4	66.1	352.8	32.4	218.2	1	1	4.3
	BTB474.100.pg	1111.6	18999.6	5098.4	1.3	458.6	168.1	238.55	1102	1	814.2	131.1	1	535	4.5	23099.2	949.1	1436.4	159	12000.1	1933.8	42.2	2697.7	835.5	1	4999.7	900.1	438.9	1	504.8	6648.9	241.5	159.9	420.7	344.6	1351.2	943.1	80.3	121	5898	227.4	381.6	250.8	923	87	1	8.4	1	65.7
	BTB474.100.pg.1	1514.7	20499.6	3698.4	1.5	181.8	1	38.75	967.7	1	306.6	246.8	222.1	1187.1	42.9	23499.2	996.1	1484	430.3	10600.1	1847.7	6.7	2162.1	2495.6	247	4999.7	1226.5	553.9	161.1	734.3	9198.9	34.8	1	73.5	277.2	2399.4	1025.2	1	115.9	4798	239	258	478.3	697.8	220.9	1	3.4	391.8	188.6
	BTB474.100.pg.2	1533.4	20999.6	3498.4	1.4	254.9	106.2	74.95	1293	231.6	257.9	91.5	110.5	401.3	58.6	22199.2	535.5	727.1	353.8	9500.15	1685	1.4	2797.7	2169.7	55.7	4999.7	986.8	166.2	55.6	580.8	9398.9	52.8	1	267.4	546.3	1981.9	1111.3	1	246.9	4998	591.7	526	231.5	215.3	138.8	64.9	118.8	1	8.2
	MDA.MB.231.100.pg	364	10099.6	5798.4	764.3	1761.8	4299.6	4498.85	2039.8	1062.1	306	286.9	257.2	1	1	2599.2	2154.8	87.3	1283.6	9800.15	2498.3	333.9	524.6	1	535.4	4799.7	1167.1	736.3	1876.9	504.8	2.8	192.9	1	35.8	2799.6	10999.4	183.5	1	917.7	1	1.1	1	1.2	4998.1	5.3	137.9	551.7	1820.1	412.2
	MDA.MB.231.100.pg.1	747	12399.6	13898.4	2598.2	2799.1	4799.6	5198.85	2398.9	1780.6	401.2	214.3	449.2	1	2.2	2999.2	1656.8	1	2106.9	10400.1	4098.3	621.2	696.9	1	765.4	5799.7	3499.8	1425.9	2699.7	916.7	3.1	313.6	1	1	3499.6	11799.4	1.7	1.9	1961.9	1	3.9	1	1.9	6198.1	18.8	795.4	887.7	3299.1	309.2
	MDA.MB.231.100.pg.2	928.4	12599.6	15298.4	3098.2	1821.2	4399.6	4398.85	2398.9	1129	430.7	592.9	631.7	1	39.3	3399.2	1927.5	87.3	1593.4	10400.1	3398.3	640.4	400.5	1	726.9	5499.7	3299.8	1697.1	1928.2	533.2	3.3	429.9	1	84.7	4399.6	12199.4	459.8	2.5	1646.3	1	4	1	2.1	6498.1	22.9	488.3	820.3	2599.1	536.8
	CaOV3.100.pg	5799.7	9699.6	10198.4	399.9	153.3	1379.3	861.25	2154.8	11.5	257.9	669.9	151.1	6499	45.3	2399.2	141.6	225.4	670.5	5700.15	1503.7	24	400.5	68.7	181.5	6599.7	1216.3	976.5	325.5	427.8	410.8	80.1	1627.9	2.8	1	12099.4	689.3	201.6	381.7	2105.2	303.9	6.5	1	304.6	6.3	30.6	211.1	315.3	17.9
	CaOV3.100.pg.1	5499.7	8199.6	13698.4	812.4	535.7	2799.6	1369.45	2049.4	10	363.8	334.5	247.6	6799	5.8	2999.2	171.1	362.8	401.4	3800.15	1904.9	25.2	352.4	10.2	174.5	6499.7	2077.6	1425.9	1149.9	781.9	247.7	92.4	2164.5	110.1	1	10499.4	670.5	131.6	295.5	2498	200.5	19.5	1	122	9	240.4	312.1	1	108.3
	CaOV3.100.pg.2	10699.7	13199.6	15498.4	1014.1	187.9	7399.6	2798.85	3098.9	496.1	823.9	430.3	688.9	9599	54.5	2699.2	526.4	813.7	1800.4	9400.15	1684.5	196.4	908.2	94.1	755.8	9299.7	3899.8	1981.1	3599.7	1673.2	2398.9	231.4	2799.5	363.2	2.2	14799.4	1446.8	1107.6	803.2	3698	467.1	1.6	4.1	457.6	12.1	270.9	339.9	766.2	872.2
[truncated: 5 more columns]
