# Supplementary material for: Novel method for highly multiplexed gene expression profiling of circulating tumor cells (CTCs) captured from the blood of women with metastatic breast cancer
Source: J Transl Med. 2023 Jun 26;21:414. doi: 10.1186/s12967-023-04242-z (PMC10291750; doi:10.1186/s12967-023-04242-z)
Supplement: Supplementary file 6 — Additional file 6: Responses of breast cancer gene probes to increasing amounts of cell line total RNA from five cell lines with WBC background. [file 12967_2023_4242_MOESM6_ESM.xlsx]

## Sheet: CL.reponses
Additional file 6
Responses of breast cancer gene probes to increasing amounts of cell line total RNA from five cell lines with WBC background. Increasing amounts of cell line RNA were assayed in the presence of 1 ng of WBC RNA.The median of nine no template control samples was subtracted from the responses of each probe, and the net signals were plotted against the amount of cell line total RNA in the assay. The …
	Slopes							Correlation coefficients							Limits of Detection - signal greater than 3 SDs of the 0 pg cell line RNA (1 ng WBC RNA) controls, pg
EPCAM		SKBR3	MCF7	BTB474	MDA-MB-231	CaOV3			SKBR3	MCF7	BTB474	MDA-MB-231	CaOV3			SKBR3	MCF7	BTB474	MDA-MB-231	CaOV3
	EPCAM	59.95	48.31	11.9	6.04	94.13		EPCAM	0.937	0.958	0.881	0.802	0.952		EPCAM	0.023	0.028	0.114	0.224	0.014
	KRT19	188.85	105.68	159.38	107.71	101.23		KRT19	0.831	0.978	0.914	0.944	0.967		KRT19	0.035	0.062	0.041	0.061	0.065
	CDH1	-1.85	52.39	49.5	-0.64	22.22		CDH1	-0.518	0.942	0.957	-0.156	0.819		CDH1		5.46	5.779		12.874
	TWIST1	0.55	2.22	1.02	0.03	4.67		TWIST1	0.389	0.728	0.323	0.02	0.664		TWIST1	51.287	12.706	27.655	940.266	6.04
	CCND1Zip	61.69	73.77	36.31	110.01	137.96		CCND1Zip	0.967	0.968	0.956	0.935	0.896		CCND1Zip	7.83	6.548	13.304	4.391	3.501
	CD274	-0.59	0.79	-3.47	18.97	4.77		CD274	-0.045	0.074	-0.245	0.757	0.323		CD274		1748.28		72.807	289.547
	WNT8A	2.58	1.05	-4.77	-0.03	0.14		WNT8A	0.323	0.082	-0.632	-0.003	0.012		WNT8A	171.045	420.282			3152.11
	NOTCH4	-0.3	-0.69	-0.86	-3.09	-1.02		NOTCH4	-0.053	-0.126	-0.147	-0.6	-0.165		NOTCH4
	CDK6	-2.91	-5.66	-4.9	11.62	3.86		CDK6	-0.143	-0.366	-0.206	0.512	0.198		CDK6				104.34	314.102
	CD3D	9.45	-10.33	-13.52	-22.02	-1.88		CD3D	0.158	-0.189	-0.113	-0.403	-0.022		CD3D	780.419
	MET	15.56	4.58	2.32	34.28	63.76		MET	0.885	0.773	0.757	0.904	0.924		MET	10.863	36.905	72.856	4.931	2.651
KRT19	MKI67	10.34	5.7	-3.89	30.48	17.55		MKI67	0.707	0.57	-0.497	0.864	0.807		MKI67	138.89	251.951		47.117	81.83
	MTOR	-10.62	-2.1	-2.55	-2.09	3.62		MTOR	-0.285	-0.076	-0.095	-0.04	0.06		MTOR					942.471
	PROM1	0.38	0.33	-0.45	-0.23	0.71		PROM1	0.155	0.168	-0.251	-0.178	0.326		PROM1	467.219	538.01			250.061
	ATM	-39.33	-31.43	-38.86	-23.71	-11.62		ATM	-0.714	-0.634	-0.487	-0.305	-0.344		ATM
	CCND2	-3.78	-4.37	-5.39	-5.38	-3.09		CCND2	-0.801	-0.73	-0.72	-0.65	-0.442		CCND2
	NF1	-5.29	-3.37	-5.91	1.19	2.9		NF1	-0.301	-0.259	-0.256	0.049	0.168		NF1				1243.58	510.298
	PALB2	3.48	-0.07	-1.67	1.05	0.85		PALB2	0.227	-0.006	-0.208	0.095	0.068		PALB2	200.37			664.084	820.339
	BRAF	-0.37	-3.77	-0.36	3.85	6.63		BRAF	-0.02	-0.18	-0.018	0.196	0.344		BRAF				1042.88	605.596
	CDKN2A	16.66	1.44	0.66	-2.69	72.55		CDKN2A	0.707	0.178	0.069	-0.388	0.916		CDKN2A	45	520.625	1135.91		10.334
	BRCA2	-1.14	-1.23	-0.77	1.21	3.52		BRCA2	-0.221	-0.288	-0.183	0.294	0.548		BRCA2				488.595	167.955
	KRT14	1.11	0.69	0.59	0.24	0.67		KRT14	0.508	0.591	0.41	0.426	0.496		KRT14	4.093	6.584	7.7	18.93	6.781
	EGFR	1.98	0.08	-0.08	6.59	3.77		EGFR	0.731	0.053	-0.085	0.84	0.793		EGFR	41.937	1037.95		12.6	22.025
CDH1	ERBB2	158.76	9.38	140.05	8.38	16.95		ERBB2	0.843	0.399	0.877	0.31	0.523		ERBB2	10.407	176.148	11.798	197.168	97.479
	NOTCH1	-18.52	7.33	-9.48	3.62	8.05		NOTCH1	-0.398	0.253	-0.155	0.139	0.204		NOTCH1		309.9		627.504	282.182
	ERBB3	14.54	8.56	9.67	-0.54	4.32		ERBB3	0.914	0.841	0.86	-0.348	0.802		ERBB3	11.478	19.497	17.259		38.632
	KRAS	10.76	-6.43	-4.71	-2.76	13.17		KRAS	0.229	-0.207	-0.11	-0.073	0.324		KRAS	432.231				353.136
	WNT5B	4.06	-0.14	-0.31	22.94	3.63		WNT5B	0.474	-0.023	-0.04	0.82	0.416		WNT5B	168.766			29.869	188.757
	CDK4	41.24	28.81	20.43	26	31.05		CDK4	0.528	0.682	0.49	0.486	0.414		CDK4	109.117	156.196	220.264	173.077	144.928
	NANOG	-0.3	0.16	-0.38	-0.19	0.3		NANOG	-0.323	0.153	-0.359	-0.169	0.271		NANOG		969.363			516.994
	MAP2K7	-13.19	5.14	-8.02	-5.43	-0.71		MAP2K7	-0.395	0.238	-0.266	-0.068	-0.013		MAP2K7		463.264
	FBXW7	-17.83	-19.29	-27.08	-11.23	-9.59		FBXW7	-0.647	-0.775	-0.71	-0.25	-0.376		FBXW7
	CXXC5	14.81	0.38	-0.14	-12.83	-1.24		CXXC5	0.414	0.017	-0.006	-0.275	-0.049		CXXC5	101.956	3973.6
	TBX3	3.1	1.95	20.89	-0.21	2.04		TBX3	0.73	0.552	0.883	-0.434	0.722		TBX3	28.341	45.055	4.206		43.067
	CXCL9	-1.11	-2.12	0.15	-0.8	1.74		CXCL9	-0.202	-0.57	0.026	-0.129	0.371		CXCL9			1726.64		148.848
TWIST1	MAP3K1	-14.67	-8.17	-13.76	-1.62	-6.14		MAP3K1	-0.284	-0.344	-0.221	-0.029	-0.111		MAP3K1
	KRT17	2.33	2.79	0.48	2.44	14.57		KRT17	0.377	0.472	0.112	0.291	0.941		KRT17	133.378	111.387	647.438	127.365	21.329
	AKT1	-5.98	11.14	-0.24	0.52	13.9		AKT1	-0.219	0.522	-0.004	0.015	0.269		AKT1		135.545		2903.78	108.631
	ESR2	-0.37	-0.67	-0.13	-0.53	0.3		ESR2	-0.142	-0.238	-0.032	-0.156	0.088		ESR2					1268.63
	MAP2K1	-17.1	-20.05	-30.48	-18.1	4.19		MAP2K1	-0.299	-0.649	-0.524	-0.386	0.097		MAP2K1					625.553
	BARD1	4.69	2.89	-1.43	1.19	18.3		BARD1	0.353	0.312	-0.184	0.116	0.852		BARD1	125.156	203.109		493.264	32.076
	CCND3	-26.81	-29.73	-33.5	-29.78	-18.94		CCND3	-0.673	-0.769	-0.697	-0.594	-0.455		CCND3
	PIK3CA	-1.08	-14.26	-24.95	-4.81	11.62		PIK3CA	-0.04	-0.525	-0.583	-0.145	0.329		PIK3CA					304.384
	SFRP1	0	0	0	0.15	38.45		SFRP1	0.132	-0.183	-0.355	0.196	0.955		SFRP1				77.7	0.303
	WNT1	-0.88	-0.37	-1.93	-0.28	-1.88		WNT1	-0.154	-0.072	-0.363	-0.039	-0.275		WNT1
	IL4	0.57	0.39	0.01	-0.04	0.66		IL4	0.253	0.172	0.003	-0.015	0.287		IL4	384.105	561.385	21894		331.727
	IL12B	0	0	0.02	0	0		IL12B		0.071	0.071				IL12B			39.686
CCND1Zip	IL15	-7.37	-5.5	-7.34	-5.06	-2.38		IL15	-0.739	-0.604	-0.494	-0.365	-0.23		IL15
	IL23A	-3.87	0.51	-2.09	-3.61	-1.56		IL23A	-0.499	0.058	-0.337	-0.334	-0.151		IL23A		455.43
	CCNE1	9.18	1.5	1.69	4.58	11.52		CCNE1	0.805	0.341	0.33	0.513	0.86		CCNE1	53.262	325.962	289.315	106.756	42.443
	FOXA1	77.29	50.35	76.86	0	15.32		FOXA1	0.891	0.927	0.924	0.088	0.931		FOXA1	0.004	0.006	0.004		0.02
	ESR1	-0.67	8.97	2.01	-0.29	-0.5		ESR1	-0.149	0.767	0.337	-0.101	-0.156		ESR1		46.872	209.175
	PGR	0.01	2.33	2.19	-0.01	0.07		PGR	0.151	0.694	0.693	-0.114	0.419		PGR	1462.63	6.277	6.679		208.948
	ALDH1A1	-16.71	-5.52	-7	1.33	8.05		ALDH1A1	-0.299	-0.142	-0.12	0.03	0.195		ALDH1A1				7374.94	1218.47
	JAK2	-46.24	-18.71	-27.05	-18.24	-8.02		JAK2	-0.551	-0.604	-0.413	-0.415	-0.195		JAK2
	RPTOR	-14.43	-1	-18.29	-5.19	-0.52		RPTOR	-0.342	-0.051	-0.589	-0.174	-0.019		RPTOR
	FGFR2	13.29	6.33	-0.04	-0.04	23.21		FGFR2	0.786	0.7	-0.012	-0.02	0.809		FGFR2	25.982	54.55			14.877
	FGFR3	3.64	1.1	2.48	1.21	2.27		FGFR3	0.775	0.635	0.709	0.621	0.669		FGFR3	0.407	1.345	0.597	1.223	0.652
	FGF1	0.05	-0.03	0.14	1.31	0.01		FGF1	0.045	-0.497	0.159	0.565	0.244		FGF1	96.561		34.486	3.686	482.804
CD274	IGF1	0.23	0.15	0.07	0	0		IGF1	0.214	0.136	0.355		0.213		IGF1	3.985	6.11	13.093
	SPARC	0.29	-2.33	-13.62	-5.33	66.1		SPARC	0.01	-0.08	-0.374	-0.148	0.772		SPARC	14714.9				64.559
	FGFR1	-2.4	2.74	-3.98	43.63	1.17		FGFR1	-0.179	0.174	-0.352	0.894	0.077		FGFR1		659.57		41.422	1544.63
	MYC	1.25	0.01	0.67	2.82	0.19		MYC	0.234	0.002	0.141	0.534	0.046		MYC	227.607	28450.8	424.639	100.889	1497.41
	RB1	4.64	-14.48	-18	-12.9	-2.43		RB1	0.089	-0.367	-0.45	-0.261	-0.039		RB1	1076.08
	IL6	-0.18	-0.48	0.39	25.85	18.64		IL6	-0.071	-0.242	0.197	0.873	0.844		IL6			384.705	5.804	8.049
	AKT3	-21.99	-3.64	-6.14	8.94	1.9		AKT3	-0.696	-0.207	-0.358	0.281	0.089		AKT3				127.045	597.78
	PTTG1	28.33	31.14	16.29	85.1	112.38		PTTG1	0.628	0.858	0.694	0.868	0.925		PTTG1	55.1	50.128	95.825	18.343	13.89
	FGFR4	14.81	1.92	7.19	1.7	14.18		FGFR4	0.828	0.488	0.788	0.481	0.906		FGFR4	11.085	85.506	22.833	96.572	11.578
	WNT5A	7.4	0.05	-0.14	-0.18	8.46		WNT5A	0.795	0.055	-0.117	-0.286	0.935		WNT5A	20.54	3039.93			17.966
	BRCA1	2.96	3.19	-0.08	10.59	7.79		BRCA1	0.299	0.363	-0.008	0.709	0.69		BRCA1	159.411	147.918		44.557	60.572
	AR-FL	0.72	0.4	1.87	0.28	0.04		AR-FL	0.466	0.273	0.684	0.444	0.111		AR-FL	65.178	117.32	25.095	167.6	1173.2
WNT8A
NOTCH4
CDK6
CD3D
MET
MKI67
MTOR
PROM1
ATM
CCND2
NF1
PALB2
BRAF
CDKN2A
BRCA2
KRT14
EGFR
ERBB2
NOTCH1
ERBB3
KRAS
WNT5B
CDK4
NANOG
MAP2K7
FBXW7
CXXC5
TBX3
CXCL9
MAP3K1
KRT17
AKT1
ESR2
MAP2K1
BARD1
CCND3
PIK3CA
SFRP1
WNT1
IL4
IL12B
IL15
IL23A
CCNE1
FOXA1
ESR1
PGR
ALDH1A1
JAK2
RPTOR
FGFR2
FGFR3
FGF1
IGF1
SPARC
FGFR1
MYC
RB1
IL6
AKT3
PTTG1
FGFR4
WNT5A
BRCA1
AR-FL
