# Supplementary material for: Novel method for highly multiplexed gene expression profiling of circulating tumor cells (CTCs) captured from the blood of women with metastatic breast cancer
Source: J Transl Med. 2023 Jun 26;21:414. doi: 10.1186/s12967-023-04242-z (PMC10291750; doi:10.1186/s12967-023-04242-z)
Supplement: Supplementary file 7 — Additional file 7: Hierarchical clustering of the data from 15 genes assayed with varying amounts of total RNA from five different cell lines with WBC background. [file 12967_2023_4242_MOESM7_ESM.xlsx]

## Sheet: hc
	Additional file 7
	Hierarchical clustering of the data from 15 genes assayed with varying amounts of total RNA from five different cell lines with WBC background. Data were log2 transformed, and then the data for each probe in the columns were mean centered; the data were not scaled, so some genes may have had more influence on clustering than others. The distance method used for hierarchical clustering was non-par…
			Raw data
				EPCAM	KRT19	CDH1	CCND1Zip	MET	CDKN2A	ERBB2	ERBB3	FOXA1	FGFR2	FGFR3	IL6	PTTG1	FGFR4	BRCA1
			1 ng.WBC	1	29.6	487.2	185	6.1	890.1	5799.5	306	4.1	320.1	1	124.1	2599.5	77.9	621.4
			1 ng.WBC.1	1	26.5	390.3	85.5	3	467.5	5299.5	253.6	4.3	92.8	1	35.5	2059.1	2.8	888.9
			1 ng.WBC.2	1	25.4	296.5	400.5	102.1	909.9	6399.5	194.8	4.2	238	1	120	3099.5	109.3	611.8
			SKBR3.20.pg.1ng.WBC	1961.8	13799.7	75.4	2698.2	421.1	1178.5	18099.5	469.7	4698.5	574.5	143.8	125	5299.5	594	1369.3
			SKBR3.20.pg.1ng.WBC.1	1694.9	13099.7	206.2	1473.6	252.3	908.9	15899.5	478.2	2598.5	641.3	132.6	79.4	4899.5	188.5	784.1
			SKBR3.20.pg.1ng.WBC.2	1303.8	14599.7	226.6	1445.3	411	698.6	14799.5	343.9	2598.5	574.5	98	15.1	4099.5	536.8	1521.8
			MCF7.20.pg.1ng.WBC	1485.2	3199.7	1943.3	2172.8	76.7	584.1	5299.5	252.5	1646.2	354.6	86.9	177.8	3199.5	105.3	1224.3
			MCF7.20.pg.1ng.WBC.1	1494.3	3399.7	1616.4	2698.2	87.9	410.8	5099.5	363.7	2066.1	660.6	15.3	17.5	3599.5	102.2	908.7
			MCF7.20.pg.1ng.WBC.2	1494.8	2699.7	1961.5	2058.3	162	363.2	5199.5	343.9	1579.8	345	1	15.6	4199.5	1	1320.6
			BTB474.20.pg.1ng.WBC	229.9	7799.7	1157.5	1004.5	1	353.6	13199.5	325.2	2698.5	221.7	1	11.3	2799.5	260.5	679.2
			BTB474.20.pg.1ng.WBC.1	301.9	7899.7	1674.8	1684.4	74.7	1417.1	15799.5	440.2	3798.5	85.7	78.8	17.2	3699.5	345.3	1253.2
			BTB474.20.pg.1ng.WBC.2	215.8	6899.7	1635.7	890	4	755.9	10899.5	334.9	3098.5	497.4	93	167.6	2124.9	1	1186.3
			MDA.MB.231.20.pg.1ng.WBC	177.2	3399.7	168.8	4298.2	537.2	832.9	4799.5	216.2	4.9	178.1	8.1	729.9	3999.5	158	727.4
			MDA.MB.231.20.pg.1ng.WBC.1	135.6	2799.7	170.6	4398.2	977.5	363.2	4199.5	110.5	3.3	66.3	1	384.3	5699.5	2.2	880.4
			MDA.MB.231.20.pg.1ng.WBC.2	460.2	3799.7	282.3	5098.2	977.5	736.6	4399.5	160.3	5.5	176.1	92	969	6699.5	149.9	1205.1
			CaOV3.20.pg.1ng.WBC	3599.6	3599.7	860.6	7298.2	1973.6	3298.9	6099.5	353.6	88.9	1005.7	237.1	403.6	4199.5	335.7	574.4
			CaOV3.20.pg.1ng.WBC.1	2299.6	2499.7	784.6	4998.2	1532.8	1914.6	4699.5	125.8	116.3	843	1	546.9	4699.5	459.8	611.3
			CaOV3.20.pg.1ng.WBC.2	2699.6	3399.7	1081	3798.2	1277.6	2380.3	3120	190.9	592.3	652.6	134.7	786.1	5699.5	555	861.6
			Raw data
				EPCAM	KRT19	CDH1	CCND1Zip	MET	CDKN2A	ERBB2	ERBB3	FOXA1	FGFR2	FGFR3	IL6	PTTG1	FGFR4	BRCA1
			1 ng.WBC	1	29.6	487.2	185	6.1	890.1	5799.5	306	4.1	320.1	1	124.1	2599.5	77.9	621.4
			1 ng.WBC.1	1	26.5	390.3	85.5	3	467.5	5299.5	253.6	4.3	92.8	1	35.5	2059.1	2.8	888.9
			1 ng.WBC.2	1	25.4	296.5	400.5	102.1	909.9	6399.5	194.8	4.2	238	1	120	3099.5	109.3	611.8
			SKBR3.40.pg.1ng.WBC	3299.6	19399.7	175.8	3698.2	663.5	1865.9	19299.5	702.9	5498.5	1407.4	139.7	17.3	5299.5	757.2	956.3
			SKBR3.40.pg.1ng.WBC.1	3299.6	18999.7	371.6	3598.2	805.3	1866.4	17399.5	814.7	5698.5	1264.6	69.6	192	6199.5	1293.8	659.4
			SKBR3.40.pg.1ng.WBC.2	2499.6	18599.7	244.9	3198.2	430.8	1828.5	21399.5	1282.8	5698.5	1436.3	192.5	383.8	4899.5	719.2	544.9
			MCF7.40.pg.1ng.WBC	2699.6	5699.7	3598.2	3898.2	193.5	449.3	4399.5	478.8	3298.5	1	1	58.1	4599.5	139.8	1119.5
			MCF7.40.pg.1ng.WBC.1	2699.6	5399.7	2498.2	3698.2	5.1	468.6	3999.5	718.4	3598.5	373.3	85.9	189	4799.5	99.1	1474.7
			MCF7.40.pg.1ng.WBC.2	2999.6	5799.7	3998.2	4798.2	241.1	421	5199.5	602.9	3298.5	253.2	1	161.6	5099.5	121.5	1032.8
			BTB474.40.pg.1ng.WBC	536.2	11399.7	2898.2	1751.3	1.8	698.6	12899.5	430.1	5298.5	412.4	251.3	119	3199.5	489.2	1003.9
			BTB474.40.pg.1ng.WBC.1	910.1	12399.7	2698.2	2104.9	4.9	975.7	16499.5	324.7	5898.5	226.8	15.7	125.1	3199.5	305	1589.2
			BTB474.40.pg.1ng.WBC.2	574.1	10799.7	1622.9	1753.9	2.7	564.9	9299.5	727.5	4298.5	220.6	139.7	13.3	2999.5	401.4	469.1
			MDA.MB.231.40.pg.1ng.WBC	315.1	6899.7	439	8698.2	1331.6	526.4	5099.5	191.7	4.3	90.8	97.1	652.3	5899.5	92.1	1320.6
			MDA.MB.231.40.pg.1ng.WBC.1	201.6	7799.7	167.7	9898.2	2039.4	928.1	4699.5	274.9	6.5	240	74.7	1352	9299.5	4.1	1875.9
			MDA.MB.231.40.pg.1ng.WBC.2	344.6	7599.7	150.5	8098.2	2153.9	478.2	5599.5	192.8	5.2	209.5	37.8	1466.5	8599.5	189.5	1406.2
			CaOV3.40.pg.1ng.WBC	4999.6	5199.7	1130.7	8698.2	2186	4598.9	5049.5	410.8	651.2	2023.7	167.1	1150.4	6899.5	489.2	1005.5
			CaOV3.40.pg.1ng.WBC.1	4099.6	4799.7	1617	10598.2	1138.5	5098.9	5699.5	353.6	315.2	1589.8	14.4	892	4399.5	197.3	1253.2
			CaOV3.40.pg.1ng.WBC.2	6499.6	5899.7	937.1	10998.2	3899.6	5298.9	6399.5	612.5	736.2	1944	147.8	1180.3	9699.5	527.2	1282.1
			Raw data
				EPCAM	KRT19	CDH1	CCND1Zip	MET	CDKN2A	ERBB2	ERBB3	FOXA1	FGFR2	FGFR3	IL6	PTTG1	FGFR4	BRCA1
			1 ng.WBC	1	29.6	487.2	185	6.1	890.1	5799.5	306	4.1	320.1	1	124.1	2599.5	77.9	621.4
			1 ng.WBC.1	1	26.5	390.3	85.5	3	467.5	5299.5	253.6	4.3	92.8	1	35.5	2059.1	2.8	888.9
			1 ng.WBC.2	1	25.4	296.5	400.5	102.1	909.9	6399.5	194.8	4.2	238	1	120	3099.5	109.3	611.8
			SKBR3.60.pg.1ng.WBC	5299.6	21399.7	391.4	4998.2	1302.8	1933.3	19999.5	919	7198.5	1283.8	91	110.8	7199.5	1227.4	1157.5
			SKBR3.60.pg.1ng.WBC.1	5399.6	21099.7	362	4898.2	1657.4	2000.2	22299.5	1091.8	7698.5	1656.7	142.8	104.9	7199.5	1809.5	889.4
			SKBR3.60.pg.1ng.WBC.2	5299.6	21699.7	175.8	4398.2	1120.9	985.4	22599.5	1541.7	7398.5	938.3	319.1	218.4	5899.5	968	458.3
			MCF7.60.pg.1ng.WBC	3899.6	8099.7	5398.2	5998.2	403.5	1014.8	7399.5	1360.9	4498.5	401.7	169.2	204.2	4199.5	450.1	1588.1
			MCF7.60.pg.1ng.WBC.1	2699.6	7999.7	3998.2	5898.2	235	1015.3	5499.5	870.9	4198.5	354.1	52.4	14.5	5799.5	109.3	1330.2
			MCF7.60.pg.1ng.WBC.2	3599.6	8599.7	3598.2	5698.2	565.6	563.8	6599.5	784.8	4098.5	957.5	59.5	18.2	4899.5	288.9	1386.4
			BTB474.60.pg.1ng.WBC	1120.3	13599.7	3498.2	2998.2	177.2	728.1	17199.5	842.5	6698.5	217.7	353.7	139.3	4299.5	920.4	1119.5
			BTB474.60.pg.1ng.WBC.1	1015.5	14399.7	4498.2	2798.2	191.4	1455.1	18299.5	1330.9	5698.5	392.6	87.9	42.4	2076.7	766.8	1158
			BTB474.60.pg.1ng.WBC.2	805.3	15399.7	3398.2	2998.2	144.8	1148	19099.5	861.3	6298.5	270.4	325.3	40.4	3699.5	469.4	1253.2
			MDA.MB.231.60.pg.1ng.WBC	205.8	4499.7	1	7698.2	919.7	302.3	3199.5	96.4	1.7	103.9	20.6	873.3	3499.5	229.1	563.7
			MDA.MB.231.60.pg.1ng.WBC.1	296.9	6799.7	215.5	7898.2	2999.6	275.9	5099.5	178.5	5	130.5	61.7	1468.1	6699.5	132.7	1656.6
			MDA.MB.231.60.pg.1ng.WBC.2	281.7	8299.7	215.5	9298.2	2699.6	947.9	5299.5	240.5	5.2	184.1	63.6	1973.1	8899.5	11.7	1703.6
			CaOV3.60.pg.1ng.WBC	7399.6	7399.7	2075.4	10498.2	2899.6	6798.9	4199.5	282.8	1330	1570.6	63.6	919.8	9499.5	507.9	1454.4
			CaOV3.60.pg.1ng.WBC.1	7899.6	8099.7	2598.2	12798.2	3899.6	6898.9	5699.5	275.8	1254	1350.2	190.5	1742	11799.5	1236.5	1311
			CaOV3.60.pg.1ng.WBC.2	7299.6	6999.7	2298.2	11898.2	5649.6	6598.9	6799.5	612.5	1072.2	2144.6	254.4	1658	11399.5	1236.5	1703.6
			Raw data
				EPCAM	KRT19	CDH1	CCND1Zip	MET	CDKN2A	ERBB2	ERBB3	FOXA1	FGFR2	FGFR3	IL6	PTTG1	FGFR4	BRCA1
			1 ng.WBC	1	29.6	487.2	185	6.1	890.1	5799.5	306	4.1	320.1	1	124.1	2599.5	77.9	621.4
			1 ng.WBC.1	1	26.5	390.3	85.5	3	467.5	5299.5	253.6	4.3	92.8	1	35.5	2059.1	2.8	888.9
			1 ng.WBC.2	1	25.4	296.5	400.5	102.1	909.9	6399.5	194.8	4.2	238	1	120	3099.5	109.3	611.8
			SKBR3.80.pg.1ng.WBC	5399.6	20999.7	183.9	5698.2	1446.7	1445.4	23699.5	1436.3	7898.5	1024.4	583.8	77.4	5399.5	1264.3	1339.3
			SKBR3.80.pg.1ng.WBC.1	5999.6	21599.7	320.8	5198.2	1829.2	2398.9	22599.5	1924.7	8598.5	1838	421.1	124.1	7699.5	1819.6	1559.2
			SKBR3.80.pg.1ng.WBC.2	4899.6	21499.7	136.3	6098.2	1112.3	1665.3	23699.5	1148.5	8398.5	1570.6	421.1	146.5	5999.5	977.1	1235
			MCF7.80.pg.1ng.WBC	3299.6	8399.7	3598.2	5298.2	652.3	469.1	5599.5	651	3998.5	650.4	91.9	14.6	5199.5	1	765.3
			MCF7.80.pg.1ng.WBC.1	4599.6	8699.7	5398.2	6598.2	248.2	1378.6	5799.5	975.7	5598.5	804	169.1	15.9	6099.5	383.3	1569.4
			MCF7.80.pg.1ng.WBC.2	3299.6	7799.7	4698.2	6398.2	478.9	832.4	6299.5	1168.3	3598.5	813.6	128.5	14.3	4299.5	80.9	1223.8
			BTB474.80.pg.1ng.WBC	1312.4	15799.7	4198.2	3898.2	181.3	755.9	20499.5	1255	8398.5	402.2	260.4	198.1	3799.5	843.9	822.6
			BTB474.80.pg.1ng.WBC.1	1035.3	18599.7	5598.2	3198.2	275.6	1483.9	21999.5	1140.5	8998.5	392.6	307.1	248.8	4199.5	804.8	1464.5
			BTB474.80.pg.1ng.WBC.2	373.5	10799.7	3898.2	2298.2	117.4	602.3	22299.5	1158.7	5798.5	165.9	259.4	30.8	2899.5	632	765.3
			MDA.MB.231.80.pg.1ng.WBC	574.7	9299.7	203.2	9798.2	2499.6	303.3	5199.5	147.1	4.1	200.3	60.5	2300.2	11099.5	153	1052.6
			MDA.MB.231.80.pg.1ng.WBC.1	325.4	10299.7	448.1	10198.2	2145.9	717.3	6299.5	211	5.7	107	154.9	3150.2	11499.5	5.8	1885
			MDA.MB.231.80.pg.1ng.WBC.2	939.5	9999.7	50.5	11198.2	3499.6	689	7199.5	168.4	7.4	316.1	91	2600.2	11199.5	121.5	2039.1
			CaOV3.80.pg.1ng.WBC	8599.6	9699.7	2698.2	15098.2	5899.6	8098.9	7099.5	555.3	1483	2799.4	315.1	2500.2	13699.5	1197.5	880.4
			CaOV3.80.pg.1ng.WBC.1	8799.6	9699.7	2598.2	16698.2	6099.6	8198.9	7299.5	602.9	1004.2	2899.4	322.3	2088.1	10999.5	1101.7	1961.5
			CaOV3.80.pg.1ng.WBC.2	9599.6	10399.7	2498.2	14198.2	6199.6	8098.9	7199.5	478.2	1110.1	2799.4	288.8	1887.5	10099.5	1504	1397.7
			Raw data
				EPCAM	KRT19		CCND1Zip	MET	CDKN2A	ERBB2	ERBB3	FOXA1	FGFR2	FGFR3	IL6	PTTG1	FGFR4	BRCA1
			1ng.WBC	1	29.6	CDH1	185	6.1	890.1	5799.5	306	4.1	320.1	1	124.1	2599.5	77.9	621.4
			1ng.WBC.1	1	26.5	487.2	85.5	3	467.5	5299.5	253.6	4.3	92.8	1	35.5	2059.1	2.8	888.9
			1ng.WBC.2	1	25.4	390.3	400.5	102.1	909.9	6399.5	194.8	4.2	238	1	120	3099.5	109.3	611.8
			SKBR3.100.pg.1ng.WBC	4699.6	22299.7	296.5	5398.2	1552.6	1061.9	24999.5	1541.7	7598.5	814.1	224.9	15	4799.5	1043.4	841.8
			SKBR3.100.pg.1ng.WBC.1	6599.6	23499.7	132.2	7098.2	959.9	3298.9	27699.5	1695.8	8698.5	1886.2	312.2	15.9	6899.5	2154	1340.4
			SKBR3.100.pg.1ng.WBC.2	5699.6	18599.7	126.1	6498.2	1715.2	3398.9	17399.5	1542.8	6098.5	1991.6	334.5	127.1	4299.5	1321.6	841.3
			MCF7.100.pg.1ng.WBC	4899.6	11399.7	33.6	7598.2	469.8	621.6	6199.5	870.9	5798.5	574.5	113.3	114.9	5799.5	257.4	1004.5
			MCF7.100.pg.1ng.WBC.1	5799.6	11449.7	5598.2	7198.2	536.7	420.2	6499.5	1110.5	5798.5	1235.2	15.5	11.5	6899.5	392.9	860.6
			MCF7.100.pg.1ng.WBC.2	5199.6	10699.7	6398.2	8998.2	242.1	784.8	6299.5	1024.4	4298.5	736.6	125.5	83.5	5299.5	93.1	1397.1
			BTB474.100.pg.1ng.WBC	1237	18399.7	5698.2	4298.2	188.3	564.4	18899.5	1167.2	8398.5	109	170.2	76.4	4799.5	325.5	448.1
			BTB474.100.pg.1ng.WBC.1	1284.6	17599.7	5798.2	3798.2	135.7	766	19699.5	842.5	6898.5	334.8	201.6	155.5	4299.5	1025.8	592.5
			BTB474.100.pg.1ng.WBC.2	1112.3	15699.7	5098.2	3698.2	364.4	804.6	19599.5	1025	8198.5	91.8	208.7	50.8	3999.5	662	995.4
			MDA.MB.231.100.pg.1ng.WBC	737.8	11599.7	4698.2	11798.2	3499.6	419.9	5799.5	142.1	5.6	105	1	2192.4	11299.5	200.7	2047.6
			MDA.MB.231.100.pg.1ng.WBC.1	699.9	11999.7	390.9	12898.2	4399.6	640.8	5799.5	226.3	5.9	185.2	254.3	3500.2	11899.5	526.6	1913.3
			MDA.MB.231.100.pg.1ng.WBC.2	478.9	10499.7	410.1	12098.2	2999.6	293.2	6599.5	163.3	1.4	245	143.8	1694.9	10799.5	177.3	1444.7
			CaOV3.100.pg.1ng.WBC	9599.6	9399.7	121.1	14698.2	4499.6	8098.9	6199.5	669.7	1578.8	3599.4	302.9	1983.3	10899.5	1149.9	1387.5
			CaOV3.100.pg.1ng.WBC.1	9799.6	10499.7	2398.2	14798.2	6599.6	8098.9	6699.5	641.9	1292.6	2144.6	199.6	2193	13799.5	1456.4	1262.8
			CaOV3.100.pg.1ng.WBC.2	7699.6	9199.7	3398.2	10198.2	6699.6	5398.9	7199.5	718.4	1502.8	1157	85.9	871.1	15799.5	1715.3	1243.6
						1010.3
