# Supplementary material for: Novel method for highly multiplexed gene expression profiling of circulating tumor cells (CTCs) captured from the blood of women with metastatic breast cancer
Source: J Transl Med. 2023 Jun 26;21:414. doi: 10.1186/s12967-023-04242-z (PMC10291750; doi:10.1186/s12967-023-04242-z)
Supplement: Supplementary file 8 — Additional file 8: Raw data for Figure 4. [file 12967_2023_4242_MOESM8_ESM.xlsx]

## Sheet: Raw data
Additional file 8
Raw data for Figure 4
		FGFR2	CDKN2A	FGFR4	IL6	CCND1Zip	MET	PTTG1	CDH1	ERBB2	ERBB3	BRCA1	FGFR3	FOXA1	EPCAM	KRT19
	SID175	2500	1953.1	1829	3800	4100	147.2	8200	680.5	12100	719	6100	26.6	325.8	355.2	251.7
	SID176	1255.5	2600	910.5	3700	1600.1	17.6	8600	594.3	11600	632.9	5500	76.1	18	202.9	36.9
	SID177	1140	1284.4	814.7	4900	1705.4	118.8	11100	1053.9	10000	402.8	6400	1	21.4	76.1	47.1
	SID178	209.1	1026.1	373.4	3500	1284.4	194.9	8100	3400	6600	258.8	3600	392.7	613.1	99.4	4900
	SID179	459.5	210.1	411.4	3400	757	1	5200	3500	8600	460.6	3100	254.7	718.4	291.1	7900
	SID180	660.7	335.4	355.2	1685.6	1714.5	165.5	6600	3300	9200	498.6	3200	190.9	1101.5	1524.1	9500
	SID181	593.8	460.6	98.5	1704.4	2300	6.4	6800	3900	2500	295.2	2700	152.3	147.2	824.4	7600
	SID182	224.3	392.7	95.4	1657.3	804.6	5.7	3800	2048.3	2049.4	126.9	861.3	251.7	164.4	75.1	583.6
	SID183	51.7	373.9	172.5	231.4	690.1	1	1562.1	1552.5	1800.7	9.5	212	1.9	13.9	165.5	4600
	SID184	2900	4700	670.8	9000	4700	326.3	11800	1120.7	13600	363.8	3900	82.2	150.2	478.8	1780.3
	SID185	2800	6100	584.2	11900	4000	86.2	12600	890.7	13700	642.5	5200	27	46.6	269.8	671.4
	SID186	3000	5600	546.2	11700	4100	263.8	14600	862.9	13700	757.5	5100	9.6	121.8	747.9	412.5
	SID188	2400	3400	1646.6	6000	5900	833.5	10600	795.5	14800	1523.6	5900	208.1	4700	4300	13700
	SID189	3100	3700	2600	6600	8400	1160.9	12800	853.3	19900	1608.6	5000	450.4	6200	5000	17900
	SID190	2400	3900	2400	6300	6800	1034.6	12800	766.6	18600	1303.2	5000	392.7	4900	5100	16900
	SID191	1838.6	4000	1456.2	9100	5100	249.4	16400	4900	9200	950.1	10700	252.6	2400	2600	4800
	SID192	995.6	4700	1265.2	8000	4800	518.4	16300	5200	3300	833.5	10900	325.8	1560.5	2500	4800
	SID193	1570.1	4500	2900	9000	4100	450.4	16500	5700	8500	1140.5	10800	176.4	2400	3200	5800
	SID194	3800	7700	3400	9700	12700	3900	17500	4800	9800	1054.4	10300	165.5	900.9	8700	7600
	SID195	4200	7300	3400	9100	12100	3600	15000	5200	8800	785.9	8400	373.4	968.3	8000	7600
	SID196	4100	8400	2800	10200	11000	5200	15400	5100	9200	844.2	9500	373.9	900.9	8500	8200
		KRT19	FOXA1	FGFR3	CD274	IL12B	AR-FL	CDH1	EPCAM	ERBB3	MET	CCND1Zip	TBX3	WNT5A	IL6
	SID175	251.7	325.8	26.6	6800	3.1	236.4	680.5	355.2	719	147.2	4100	109.6	689.6	3800
	SID176	36.9	18	76.1	6500	4.2	216.1	594.3	202.9	632.9	17.6	1600.1	42.3	12.4	3700
	SID177	47.1	21.4	1	4700	5.3	392.7	1053.9	76.1	402.8	118.8	1705.4	94.3	613.6	4900
	SID178	4900	613.1	392.7	14200	7.3	717.9	3400	99.4	258.8	194.9	1284.4	165.5	508.2	3500
	SID179	7900	718.4	254.7	12700	5.4	911	3500	291.1	460.6	1	757	41.8	116.7	3400
	SID180	9500	1101.5	190.9	12700	5.7	718.4	3300	1524.1	498.6	165.5	1714.5	213.2	4.9	1685.6
	SID181	7600	147.2	152.3	4900	6.9	680.5	3900	824.4	295.2	6.4	2300	36.3	5.6	1704.4
	SID182	583.6	164.4	251.7	4700	5.8	248.6	2048.3	75.1	126.9	5.7	804.6	38.6	104.5	1657.3
	SID183	4600	13.9	1.9	4000	7.7	40.1	1552.5	165.5	9.5	1	690.1	21.7	4.2	231.4
	SID184	1780.3	150.2	82.2	10300	31.2	239.4	1120.7	478.8	363.8	326.3	4700	168.4	76.1	9000
	SID185	671.4	46.6	27	9800	8.2	213.1	890.7	269.8	642.5	86.2	4000	113.7	96.4	11900
	SID186	412.5	121.8	9.6	9500	6.2	209.1	862.9	747.9	757.5	263.8	4100	228.3	10.8	11700
	SID188	13700	4700	208.1	7700	8.4	498.6	795.5	4300	1523.6	833.5	5900	364.3	1360.4	6000
	SID189	17900	6200	450.4	7700	28.1	402.8	853.3	5000	1608.6	1160.9	8400	196.9	1198.3	6600
	SID190	16900	4900	392.7	8900	33.3	282.9	766.6	5100	1303.2	1034.6	6800	374.5	1025	6300
	SID191	4800	2400	252.6	11400	11.1	632.3	4900	2600	950.1	249.4	5100	159.4	46.6	9100
	SID192	4800	1560.5	325.8	10500	41.7	488.4	5200	2500	833.5	518.4	4800	146.2	78.1	8000
	SID193	5800	2400	176.4	12300	10.6	708.8	5700	3200	1140.5	450.4	4100	122.8	335.4	9000
	SID194	7600	900.9	165.5	10800	7.7	422.1	4800	8700	1054.4	3900	12700	198.9	182.7	9700
	SID195	7600	968.3	373.4	11000	3.9	383	5200	8000	785.9	3600	12100	230.3	738.2	9100
	SID196	8200	900.9	373.9	10600	13.2	565.5	5100	8500	844.2	5200	11000	236.4	929.2	10200
