# Supplementary material for: Novel method for highly multiplexed gene expression profiling of circulating tumor cells (CTCs) captured from the blood of women with metastatic breast cancer
Source: J Transl Med. 2023 Jun 26;21:414. doi: 10.1186/s12967-023-04242-z (PMC10291750; doi:10.1186/s12967-023-04242-z)
Supplement: Supplementary file 9 — Additional file 9: Clinical sample data. [file 12967_2023_4242_MOESM9_ESM.xlsx]

## Sheet: ANG002 Samples
Additional file 9
Clinical sample data
Laboratory assigned sample ID	Study Group	Age	Menopausal status	ER Status	PR Status	HER Status
4025H	MBC	69	Postmenopausal	Positive	Negative	Negative
4062H	MBC	67	Postmenopausal	Positive	Negative	Negative
4065H	MBC	59	Postmenopausal	Positive	Positive	Negative
4088H	MBC	62	Postmenopausal	Positive	Positive	Unknown
4027H	MBC	45	Postmenopausal	Positive	Positive	Negative
4017H	MBC	45	Unknown	Negative	Negative	Positive
4026H	MBC	52	Postmenopausal	Positive	Positive	Positive
4115H	MBC	64	Postmenopausal	Positive	Positive	Positive
4061H	MBC	57	Postmenopausal	Positive	Negative	Negative
4082H	MBC	35	Premenopausal	Positive	Positive	Positive
4086H	MBC	54	Postmenopausal	Positive	Positive	Negative
4064H	MBC	53	Postmenopausal	Positive	Positive	Positive
4066H	MBC	63	Postmenopausal	Positive	Unknown	Unknown
4068H	MBC	38	Premenopausal	Positive	Positive	Negative
4087H	MBC	79	Postmenopausal	Positive	Positive	Negative
Laboratory assigned sample ID	Study Group	Age	Menopausal status	ER Status	PR Status	HER Status
4112H	HV	62	Postmenopausal	N/A	N/A	N/A
4030H	HV	52	Postmenopausal	N/A	N/A	N/A
4031H	HV	68	Postmenopausal	N/A	N/A	N/A
4118H	HV	48	Postmenopausal	N/A	N/A	N/A
4119H	HV	71	Postmenopausal	N/A	N/A	N/A
4081H	HV	60	Postmenopausal	N/A	N/A	N/A
4083H	HV	61	Postmenopausal	N/A	N/A	N/A
4084H	HV	64	Postmenopausal	N/A	N/A	N/A
4085H	HV	46	Premenopausal	N/A	N/A	N/A
4069H	HV	68	Postmenopausal	N/A	N/A	N/A
4034H	HV	49	Premenopausal	N/A	N/A	N/A
4039H	HV	69	Postmenopausal	N/A	N/A	N/A
4035H	HV	56	Postmenopausal	N/A	N/A	N/A
4036H	HV	56	Postmenopausal	N/A	N/A	N/A
4037H	HV	61	Postmenopausal	N/A	N/A	N/A
