# Supplementary material for: Novel method for highly multiplexed gene expression profiling of circulating tumor cells (CTCs) captured from the blood of women with metastatic breast cancer
Source: J Transl Med. 2023 Jun 26;21:414. doi: 10.1186/s12967-023-04242-z (PMC10291750; doi:10.1186/s12967-023-04242-z)
Supplement: Supplementary file 10 — Additional file 10: Signal intensities oif HVs and MBC patients. [file 12967_2023_4242_MOESM10_ESM.xlsx]

## Sheet: R.PTPRC.Box
Additional file 10
Signal intensities of HVs and MBC patients
For each breast cancer gene the log-transformed signal intensities are correlated to the log-transformed signal intensities of PTRC for the HVs and the MBC patients (left side), and the expression levels are compared between the HV and MBC patients in combination boxplot/beeswarm plots (right side). The HVs are plotted in blue, and the MBC pateints are plotted in red. The horizontal dotted line i…
