# Supplementary material for: Novel method for highly multiplexed gene expression profiling of circulating tumor cells (CTCs) captured from the blood of women with metastatic breast cancer
Source: J Transl Med. 2023 Jun 26;21:414. doi: 10.1186/s12967-023-04242-z (PMC10291750; doi:10.1186/s12967-023-04242-z)
Supplement: Supplementary file 11 — Additional file 11: Raw data for Figure 7. [file 12967_2023_4242_MOESM11_ESM.xlsx]

## Sheet: Raw data
Additional file 11		MET	PROM1	KRT14	PGR	FGFR3	EPCAM	FGF1	IGF1	KRT19	FGFR4
Raw data for Figure 7	ANG-02-4025H	1	2.6	2	1	1	1	2.6	5.2	1.6	1
	ANG-02-4062H	1	1.5	2.3	1	1	1	4.4	4.5	3	1
	ANG-02-4065H	145.2	354.7	129	335.4	1532.7	4500	5.3	5.8	20500	411.9
	ANG-02-4088H	1	2.5	8.9	4.9	1	1	7.1	111.6	10.8	1
	ANG-02-4027H	1	1.6	1.3	3.2	1.1	1	3.3	5.2	2.5	138.1
	ANG-02-4017H	1	1.7	1	1	1	1	1.7	3.1	1.5	1
	ANG-02-4026H	1	4.5	24.8	105.6	32.9	1	13.4	112.7	142.1	96.4
	ANG-02-4115H	1	1	6.2	3.5	1.7	80.2	14.5	8.4	17.3	91.3
	ANG-02-4061H	1	1.5	1.1	1	1.3	1	3.3	6.5	1	1
	ANG-02-4082H	1	2.3	1.1	1	1	1	157.4	145.1	1169.4	1
	ANG-02-4086H	1	1	2	1	1	1	6.5	3.5	3.6	223.3
	ANG-02-4064H	1	1.7	1.4	1	1.2	1	3.9	6.3	1.9	1
	ANG-02-4066H	1	3.8	4.3	2.6	1.3	91.3	4.8	95.4	7.3	1
	ANG-02-4068H	75.1	1.6	4	1.6	1.7	1	6	4.7	7	1
	ANG-02-4087H	1	104.5	5.5	2.6	177.7	107.6	9.4	5.8	958.6	282.1
	ANG-02-4112H	1	2.4	1.4	1	1	1	2.4	6.7	1.2	1
	ANG-02-4030H	1	1.9	5.1	2.6	1.3	1	10.5	6.3	8.2	1
	ANG-02-4031H	1	2.3	1	1	1	1	2.4	2.4	1.8	1
	ANG-02-4118H	1	1	3.2	1.3	1	1	4.5	3.5	4	1
	ANG-02-4119H	1	1.7	2.1	1.1	1	1	3.2	6	1.6	1
	ANG-02-4081H	1	2	1.4	1	1	1	1.7	4.4	1	1
	ANG-02-4083H	1	1	1.8	1	1	1	2.7	4.7	2.5	1
	ANG-02-4084H	1	2.4	1.4	1	1	1	2	3.9	1	1.1
	ANG-02-4085H	1	2	3.4	1.3	1.9	1	7.2	8.5	3.8	1
	ANG-02-4069H	1	1.7	1	1	1	1	2	3.3	1	1
	ANG-02-4034H	1	1	1.5	1	1	1	2.5	1.6	2.3	1
	ANG-02-4039H	1	1.2	1	1	1	1	2.5	4.8	1	1
	ANG-02-4035H	1	1	1.2	1	1	1	3.2	6	1.8	1.1
	ANG-02-4036H	1	1.6	1.4	1	1	1	2.6	4.5	1.6	1
	ANG-02-4037H	1	1.7	1.7	1	1.2	1	2.7	5.6	1	1.4
